# Supplementary material for: The aftermarket performance of initial public offerings: New evidence from an emerging market
Source: PLoS One. 2022 Aug 22;17(8):e0272092. doi: 10.1371/journal.pone.0272092 (PMC9394850; doi:10.1371/journal.pone.0272092)
Supplement: S1 Data — (XLSX) [file pone.0272092.s001.xlsx]

## Sheet: Daily prices
	ID	Short name	DATE	CLOSE PRICE	ASPI	day	month	year
	MBSL	Merchant Bank	1991-08-29	105	658.72	29	8	1991
	MBSL	Merchant Bank	1991-09-02	60	634.63	2	9	1991
	MBSL	Merchant Bank	1991-09-03	77	649.23	3	9	1991
	MBSL	Merchant Bank	1991-09-04	81	652.57	4	9	1991
	MBSL	Merchant Bank	1991-09-05	81.5	643.52	5	9	1991
	MBSL	Merchant Bank	1991-09-06	82	638.38	6	9	1991
	MBSL	Merchant Bank	1991-09-09	81.75	641.75	9	9	1991
	MBSL	Merchant Bank	1991-09-10	79	639.5	10	9	1991
	MBSL	Merchant Bank	1991-09-11	75	634.14	11	9	1991
	MBSL	Merchant Bank	1991-09-12	75	633.45	12	9	1991
	MBSL	Merchant Bank	1991-09-13	74	634.22	13	9	1991
	MBSL	Merchant Bank	1991-09-16	74	632.29	16	9	1991
	MBSL	Merchant Bank	1991-09-17	72.75	634.66	17	9	1991
	MBSL	Merchant Bank	1991-09-18	73	623.41	18	9	1991
	MBSL	Merchant Bank	1991-09-19	73.25	625.02	19	9	1991
	MBSL	Merchant Bank	1991-09-20	73.25	625.13	20	9	1991
	MBSL	Merchant Bank	1991-10-03	100	650.86	3	10	1991
	MBSL	Merchant Bank	1991-10-04	90	647.09	4	10	1991
	MBSL	Merchant Bank	1991-10-07	85	647.88	7	10	1991
	MBSL	Merchant Bank	1991-10-08	87	651.58	8	10	1991
	MBSL	Merchant Bank	1991-10-09	87	651.63	9	10	1991
	MBSL	Merchant Bank	1991-10-11	87	653.9	11	10	1991
	MBSL	Merchant Bank	1991-10-14	88.25	654.35	14	10	1991
	MBSL	Merchant Bank	1991-10-15	91.75	657.26	15	10	1991
	MBSL	Merchant Bank	1991-10-16	97	661.06	16	10	1991
	MBSL	Merchant Bank	1991-10-17	98	663.74	17	10	1991
	MBSL	Merchant Bank	1991-10-18	100	661.25	18	10	1991
	MBSL	Merchant Bank	1991-10-23	106.25	668.65	23	10	1991
	MBSL	Merchant Bank	1991-10-24	105	670.43	24	10	1991
	MBSL	Merchant Bank	1991-10-25	102	672.59	25	10	1991
	MBSL	Merchant Bank	1991-10-28	103	674.05	28	10	1991
	MBSL	Merchant Bank	1991-10-29	107	677.88	29	10	1991
	MBSL	Merchant Bank	1991-10-30	106	678.03	30	10	1991
	MBSL	Merchant Bank	1991-10-31	105	678.02	31	10	1991
	MBSL	Merchant Bank	1991-11-01	105.5	678.97	1	11	1991
	MBSL	Merchant Bank	1991-11-04	105	681.11	4	11	1991
	MBSL	Merchant Bank	1991-11-05	104	679.24	5	11	1991
	MBSL	Merchant Bank	1991-11-06	103	679.93	6	11	1991
	MBSL	Merchant Bank	1991-11-07	102.5	679.32	7	11	1991
	MBSL	Merchant Bank	1991-11-08	100	678.23	8	11	1991
	MBSL	Merchant Bank	1991-11-11	100	679.04	11	11	1991
	MBSL	Merchant Bank	1991-11-12	99.75	679.17	12	11	1991
	MBSL	Merchant Bank	1991-11-13	99	683.33	13	11	1991
	MBSL	Merchant Bank	1991-11-14	100	687	14	11	1991
	MBSL	Merchant Bank	1991-11-15	100	688.49	15	11	1991
	MBSL	Merchant Bank	1991-11-18	100	692.67	18	11	1991
	MBSL	Merchant Bank	1991-11-19	99.75	696.02	19	11	1991
	MBSL	Merchant Bank	1991-11-20	99.75	704.46	20	11	1991
	MBSL	Merchant Bank	1991-11-22	99.75	711.65	22	11	1991
	MBSL	Merchant Bank	1991-11-25	100	712.75	25	11	1991
	MBSL	Merchant Bank	1991-11-26	99.75	713.3	26	11	1991
	MBSL	Merchant Bank	1991-11-27	99.5	717.19	27	11	1991
	MBSL	Merchant Bank	1991-11-28	100	719.16	28	11	1991
	MBSL	Merchant Bank	1991-11-29	100	720.94	29	11	1991
	MBSL	Merchant Bank	1991-12-02	99	716.65	2	12	1991
	MBSL	Merchant Bank	1991-12-03	98	711.71	3	12	1991
	MBSL	Merchant Bank	1991-12-04	97	712.98	4	12	1991
	MBSL	Merchant Bank	1991-12-05	98	710.55	5	12	1991
	MBSL	Merchant Bank	1991-12-06	98	709.29	6	12	1991
	MBSL	Merchant Bank	1991-12-09	98	711.38	9	12	1991
	MBSL	Merchant Bank	1991-12-10	97.25	716.04	10	12	1991
	MBSL	Merchant Bank	1991-12-11	95	716.9	11	12	1991
	MBSL	Merchant Bank	1991-12-12	93	724.94	12	12	1991
	MBSL	Merchant Bank	1991-12-13	94.25	728.69	13	12	1991
	MBSL	Merchant Bank	1991-12-16	95	736.47	16	12	1991
	MBSL	Merchant Bank	1991-12-17	101.5	751.89	17	12	1991
	MBSL	Merchant Bank	1991-12-18	130	768.45	18	12	1991
	MBSL	Merchant Bank	1991-12-19	135.25	775.88	19	12	1991
	MBSL	Merchant Bank	1991-12-23	120.25	785.07	23	12	1991
	MBSL	Merchant Bank	1991-12-24	122.25	799.51	24	12	1991
	MBSL	Merchant Bank	1991-12-27	118	813.74	27	12	1991
	MBSL	Merchant Bank	1991-12-30	120	819.4	30	12	1991
	MBSL	Merchant Bank	1991-12-31	121.5	837.79	31	12	1991
	MBSL	Merchant Bank	1992-01-02	119	843.45	2	1	1992
	MBSL	Merchant Bank	1992-01-03	120	858.78	3	1	1992
	MBSL	Merchant Bank	1992-01-06	121.25	870.02	6	1	1992
	MBSL	Merchant Bank	1992-01-07	126.5	891.71	7	1	1992
	MBSL	Merchant Bank	1992-01-08	127	893.47	8	1	1992
	MBSL	Merchant Bank	1992-01-09	125	895.5	9	1	1992
	MBSL	Merchant Bank	1992-01-10	123	896.01	10	1	1992
	MBSL	Merchant Bank	1992-01-13	116	893.54	13	1	1992
	MBSL	Merchant Bank	1992-01-14	112	888.2	14	1	1992
	MBSL	Merchant Bank	1992-01-16	109	890.64	16	1	1992
	MBSL	Merchant Bank	1992-01-17	106	893.64	17	1	1992
	MBSL	Merchant Bank	1992-01-20	105	890.88	20	1	1992
	MBSL	Merchant Bank	1992-01-21	105	895.38	21	1	1992
	MBSL	Merchant Bank	1992-01-22	107.25	877.3	22	1	1992
	MBSL	Merchant Bank	1992-01-23	107	866.09	23	1	1992
	MBSL	Merchant Bank	1992-01-24	110	854.38	24	1	1992
	MBSL	Merchant Bank	1992-01-27	118	848.99	27	1	1992
	MBSL	Merchant Bank	1992-01-28	118	846.02	28	1	1992
	MBSL	Merchant Bank	1992-01-29	110	840.35	29	1	1992
	MBSL	Merchant Bank	1992-01-30	108	835.34	30	1	1992
	MBSL	Merchant Bank	1992-01-31	110	843.08	31	1	1992
	MBSL	Merchant Bank	1992-02-03	109	847.63	3	2	1992
	MBSL	Merchant Bank	1992-02-05	108	846.41	5	2	1992
	MBSL	Merchant Bank	1992-02-06	107	836.09	6	2	1992
	MBSL	Merchant Bank	1992-02-07	101	829.15	7	2	1992
	MBSL	Merchant Bank	1992-02-10	105	829.67	10	2	1992
	MBSL	Merchant Bank	1992-02-11	100	825.71	11	2	1992
	MBSL	Merchant Bank	1992-02-12	100	817.29	12	2	1992
	MBSL	Merchant Bank	1992-02-13	99	810.4	13	2	1992
	MBSL	Merchant Bank	1992-02-14	100	809.46	14	2	1992
	MBSL	Merchant Bank	1992-02-18	97.75	809.89	18	2	1992
	MBSL	Merchant Bank	1992-02-19	97.5	807.34	19	2	1992
	MBSL	Merchant Bank	1992-02-20	87	802.91	20	2	1992
	MBSL	Merchant Bank	1992-02-21	90	800.77	21	2	1992
	MBSL	Merchant Bank	1992-02-24	93	800.59	24	2	1992
	MBSL	Merchant Bank	1992-02-25	92.5	802.87	25	2	1992
	MBSL	Merchant Bank	1992-02-26	91.5	798.88	26	2	1992
	MBSL	Merchant Bank	1992-02-27	90.25	797.28	27	2	1992
	MBSL	Merchant Bank	1992-02-28	90	797.9	28	2	1992
	MBSL	Merchant Bank	1992-03-02	97.5	796.63	2	3	1992
	MBSL	Merchant Bank	1992-03-03	89.75	794.43	3	3	1992
	MBSL	Merchant Bank	1992-03-04	90	790.82	4	3	1992
	MBSL	Merchant Bank	1992-03-05	90	789.7	5	3	1992
	MBSL	Merchant Bank	1992-03-06	90	780.94	6	3	1992
	MBSL	Merchant Bank	1992-03-09	89	779.93	9	3	1992
	MBSL	Merchant Bank	1992-03-10	87	769.64	10	3	1992
	MBSL	Merchant Bank	1992-03-12	80	770.49	12	3	1992
	MBSL	Merchant Bank	1992-03-13	80.75	772.16	13	3	1992
	MBSL	Merchant Bank	1992-03-16	84	776.3	16	3	1992
	MBSL	Merchant Bank	1992-03-17	90	781.64	17	3	1992
	MBSL	Merchant Bank	1992-03-19	90	788.9	19	3	1992
	MBSL	Merchant Bank	1992-03-20	90	793.41	20	3	1992
	MBSL	Merchant Bank	1992-03-23	89	798.05	23	3	1992
	MBSL	Merchant Bank	1992-03-24	88.5	796.33	24	3	1992
	MBSL	Merchant Bank	1992-03-25	85	792.36	25	3	1992
	MBSL	Merchant Bank	1992-03-26	85	787.25	26	3	1992
	MBSL	Merchant Bank	1992-03-27	84	783.57	27	3	1992
	MBSL	Merchant Bank	1992-03-30	83	783.02	30	3	1992
	MBSL	Merchant Bank	1992-03-31	82	781.52	31	3	1992
	MBSL	Merchant Bank	1992-04-01	83	781.48	1	4	1992
	MBSL	Merchant Bank	1992-04-02	83	781.88	2	4	1992
	MBSL	Merchant Bank	1992-04-03	85	783.59	3	4	1992
	MBSL	Merchant Bank	1992-04-06	84	783.58	6	4	1992
	MBSL	Merchant Bank	1992-04-07	83	784.63	7	4	1992
	MBSL	Merchant Bank	1992-04-08	84	787.44	8	4	1992
	MBSL	Merchant Bank	1992-04-09	86	788.62	9	4	1992
	MBSL	Merchant Bank	1992-04-10	84.75	785.74	10	4	1992
	MBSL	Merchant Bank	1992-04-20	85	785.29	20	4	1992
	MBSL	Merchant Bank	1992-04-21	85.5	784.99	21	4	1992
	MBSL	Merchant Bank	1992-04-22	86.25	786.25	22	4	1992
	MBSL	Merchant Bank	1992-04-23	87	788.07	23	4	1992
	MBSL	Merchant Bank	1992-04-24	88	791.02	24	4	1992
	MBSL	Merchant Bank	1992-04-27	95	794.77	27	4	1992
	MBSL	Merchant Bank	1992-04-28	102	799.66	28	4	1992
	MBSL	Merchant Bank	1992-04-29	90.25	792.78	29	4	1992
	MBSL	Merchant Bank	1992-04-30	102	793.73	30	4	1992
	MBSL	Merchant Bank	1992-05-04	98	794.44	4	5	1992
	MBSL	Merchant Bank	1992-05-05	95.25	790.26	5	5	1992
	MBSL	Merchant Bank	1992-05-06	92	792.54	6	5	1992
	MBSL	Merchant Bank	1992-05-07	89.25	788.51	7	5	1992
	MBSL	Merchant Bank	1992-05-08	89	787.5	8	5	1992
	MBSL	Merchant Bank	1992-05-11	87	781.94	11	5	1992
	MBSL	Merchant Bank	1992-05-12	87	779.66	12	5	1992
	MBSL	Merchant Bank	1992-05-13	88.5	777.53	13	5	1992
	MBSL	Merchant Bank	1992-05-14	87	779.95	14	5	1992
	MBSL	Merchant Bank	1992-05-15	86.25	779.72	15	5	1992
	MBSL	Merchant Bank	1992-05-19	87	776.65	19	5	1992
	MBSL	Merchant Bank	1992-05-20	87	774.69	20	5	1992
	MBSL	Merchant Bank	1992-05-21	87	770.52	21	5	1992
	MBSL	Merchant Bank	1992-05-25	86	768.22	25	5	1992
	MBSL	Merchant Bank	1992-05-26	84	766.69	26	5	1992
	MBSL	Merchant Bank	1992-05-27	81	763.72	27	5	1992
	MBSL	Merchant Bank	1992-05-28	80	757.83	28	5	1992
	MBSL	Merchant Bank	1992-05-29	78	753.78	29	5	1992
	MBSL	Merchant Bank	1992-06-01	74	749.58	1	6	1992
	MBSL	Merchant Bank	1992-06-02	75.25	752.4	2	6	1992
	MBSL	Merchant Bank	1992-06-03	79	752.56	3	6	1992
	MBSL	Merchant Bank	1992-06-04	85	765.7	4	6	1992
	MBSL	Merchant Bank	1992-06-05	87	773.22	5	6	1992
	MBSL	Merchant Bank	1992-06-08	85	769.79	8	6	1992
	MBSL	Merchant Bank	1992-06-09	81	769.74	9	6	1992
	MBSL	Merchant Bank	1992-06-10	80	769.44	10	6	1992
	MBSL	Merchant Bank	1992-06-11	79	766.66	11	6	1992
	MBSL	Merchant Bank	1992-06-12	78.5	766.81	12	6	1992
	MBSL	Merchant Bank	1992-06-15	80	764.82	15	6	1992
	MBSL	Merchant Bank	1992-06-16	78	763.65	16	6	1992
	MBSL	Merchant Bank	1992-06-17	78	762.38	17	6	1992
	MBSL	Merchant Bank	1992-06-18	77.25	763.46	18	6	1992
	MBSL	Merchant Bank	1992-06-19	78	762.4	19	6	1992
	MBSL	Merchant Bank	1992-06-22	78.5	760.45	22	6	1992
	MBSL	Merchant Bank	1992-06-23	78	760.25	23	6	1992
	MBSL	Merchant Bank	1992-06-24	79	759.36	24	6	1992
	MBSL	Merchant Bank	1992-06-25	79	759.24	25	6	1992
	MBSL	Merchant Bank	1992-06-26	80	759.54	26	6	1992
	MBSL	Merchant Bank	1992-06-29	80	760.86	29	6	1992
	MBSL	Merchant Bank	1992-06-30	80	762.03	30	6	1992
	MBSL	Merchant Bank	1992-07-01	78	759.85	1	7	1992
	MBSL	Merchant Bank	1992-07-02	79	759.47	2	7	1992
	MBSL	Merchant Bank	1992-07-03	79	756.84	3	7	1992
	MBSL	Merchant Bank	1992-07-06	79	756.75	6	7	1992
	MBSL	Merchant Bank	1992-07-07	78	756.61	7	7	1992
	MBSL	Merchant Bank	1992-07-09	75	749.02	9	7	1992
	MBSL	Merchant Bank	1992-07-10	73	748.38	10	7	1992
	MBSL	Merchant Bank	1992-07-13	73	745.56	13	7	1992
	MBSL	Merchant Bank	1992-07-15	71	742.15	15	7	1992
	MBSL	Merchant Bank	1992-07-16	70	738.01	16	7	1992
	MBSL	Merchant Bank	1992-07-17	68	731.21	17	7	1992
	MBSL	Merchant Bank	1992-07-20	65	721.6	20	7	1992
	MBSL	Merchant Bank	1992-07-21	60	711.65	21	7	1992
	MBSL	Merchant Bank	1992-07-22	62.5	712.08	22	7	1992
	MBSL	Merchant Bank	1992-07-23	66	715.39	23	7	1992
	MBSL	Merchant Bank	1992-07-24	72	727.25	24	7	1992
	MBSL	Merchant Bank	1992-07-27	78	731.17	27	7	1992
	MBSL	Merchant Bank	1992-07-28	74.75	728.12	28	7	1992
	MBSL	Merchant Bank	1992-07-29	72	724.85	29	7	1992
	MBSL	Merchant Bank	1992-07-30	73	722.85	30	7	1992
	MBSL	Merchant Bank	1992-07-31	74	718.18	31	7	1992
	MBSL	Merchant Bank	1992-08-03	74	716.05	3	8	1992
	MBSL	Merchant Bank	1992-08-04	72.5	710.72	4	8	1992
	MBSL	Merchant Bank	1992-08-05	69	698.38	5	8	1992
	MBSL	Merchant Bank	1992-08-06	69.5	695.51	6	8	1992
	MBSL	Merchant Bank	1992-08-07	70	694.3	7	8	1992
	MBSL	Merchant Bank	1992-08-10	70.5	693.46	10	8	1992
	MBSL	Merchant Bank	1992-08-11	70.25	693.6	11	8	1992
	MBSL	Merchant Bank	1992-08-13	71.25	694.74	13	8	1992
	MBSL	Merchant Bank	1992-08-14	71.5	694.39	14	8	1992
	MBSL	Merchant Bank	1992-08-17	73	696.31	17	8	1992
	MBSL	Merchant Bank	1992-08-18	74	697.32	18	8	1992
	MBSL	Merchant Bank	1992-08-19	74	700.1	19	8	1992
	MBSL	Merchant Bank	1992-08-20	73.5	700.61	20	8	1992
	MBSL	Merchant Bank	1992-08-21	71	698.96	21	8	1992
	MBSL	Merchant Bank	1992-08-24	73.25	704.48	24	8	1992
	MBSL	Merchant Bank	1992-08-25	74	706.22	25	8	1992
	MBSL	Merchant Bank	1992-08-26	73.75	708.13	26	8	1992
	MBSL	Merchant Bank	1992-08-27	73.5	711.25	27	8	1992
	MBSL	Merchant Bank	1992-08-28	73.75	713.23	28	8	1992
	MBSL	Merchant Bank	1992-08-31	74	720.05	31	8	1992
	MBSL	Merchant Bank	1992-09-01	74	724.83	1	9	1992
	MBSL	Merchant Bank	1992-09-02	76	736.26	2	9	1992
	MBSL	Merchant Bank	1992-09-03	77.75	750.09	3	9	1992
	MBSL	Merchant Bank	1992-09-04	78	754.19	4	9	1992
	MBSL	Merchant Bank	1992-09-07	76.75	752.43	7	9	1992
	MBSL	Merchant Bank	1992-09-08	75.25	739.48	8	9	1992
	MBSL	Merchant Bank	1992-09-09	74.75	738.44	9	9	1992
	MBSL	Merchant Bank	1992-09-14	73.75	738.45	14	9	1992
	MBSL	Merchant Bank	1992-09-15	72.75	736.79	15	9	1992
	MBSL	Merchant Bank	1992-09-16	71.5	733.82	16	9	1992
	MBSL	Merchant Bank	1992-09-17	70	728.74	17	9	1992
	MBSL	Merchant Bank	1992-09-18	70	715.76	18	9	1992
	MBSL	Merchant Bank	1992-09-21	70	715.62	21	9	1992
	MBSL	Merchant Bank	1992-09-22	70	712.23	22	9	1992
	MBSL	Merchant Bank	1992-09-23	70	710.59	23	9	1992
	MBSL	Merchant Bank	1992-09-24	69	712.17	24	9	1992
	MBSL	Merchant Bank	1992-09-25	69	710.55	25	9	1992
	MBSL	Merchant Bank	1992-09-28	69.75	709.82	28	9	1992
	MBSL	Merchant Bank	1992-09-29	70	707.41	29	9	1992
	MBSL	Merchant Bank	1992-09-30	70	703.84	30	9	1992
	MBSL	Merchant Bank	1992-10-01	70	702.58	1	10	1992
	MBSL	Merchant Bank	1992-10-02	70	702.97	2	10	1992
	MBSL	Merchant Bank	1992-10-05	72	704	5	10	1992
	MBSL	Merchant Bank	1992-10-06	74	702.1	6	10	1992
	MBSL	Merchant Bank	1992-10-07	74.5	702.8	7	10	1992
	MBSL	Merchant Bank	1992-10-08	75	704.76	8	10	1992
	MBSL	Merchant Bank	1992-10-09	75	701.59	9	10	1992
	MBSL	Merchant Bank	1992-10-12	75.5	701.12	12	10	1992
	MBSL	Merchant Bank	1992-10-13	75.5	700.16	13	10	1992
	MBSL	Merchant Bank	1992-10-14	74	697.75	14	10	1992
	MBSL	Merchant Bank	1992-10-15	75	694.64	15	10	1992
	MBSL	Merchant Bank	1992-10-16	76	694.77	16	10	1992
	MBSL	Merchant Bank	1992-10-19	75.5	691.04	19	10	1992
	MBSL	Merchant Bank	1992-10-20	75.5	688.59	20	10	1992
	MBSL	Merchant Bank	1992-10-21	74	685.68	21	10	1992
	MBSL	Merchant Bank	1992-10-22	73.5	683.38	22	10	1992
	MBSL	Merchant Bank	1992-10-23	70	680.52	23	10	1992
	MBSL	Merchant Bank	1992-10-26	69.75	679.59	26	10	1992
	MBSL	Merchant Bank	1992-10-27	68	676.76	27	10	1992
	MBSL	Merchant Bank	1992-10-28	68	675.1	28	10	1992
	MBSL	Merchant Bank	1992-10-29	67.25	672.12	29	10	1992
	MBSL	Merchant Bank	1992-10-30	67.75	671.19	30	10	1992
	MBSL	Merchant Bank	1992-11-02	67.25	671.79	2	11	1992
	MBSL	Merchant Bank	1992-11-03	66	673.84	3	11	1992
	MBSL	Merchant Bank	1992-11-04	65	674.64	4	11	1992
	MBSL	Merchant Bank	1992-11-05	64	674.31	5	11	1992
	MBSL	Merchant Bank	1992-11-06	64.5	673.89	6	11	1992
	MBSL	Merchant Bank	1992-11-10	64	672.2	10	11	1992
	MBSL	Merchant Bank	1992-11-11	64	669.58	11	11	1992
	MBSL	Merchant Bank	1992-11-12	62	667.75	12	11	1992
	MBSL	Merchant Bank	1992-11-13	60.25	665.2	13	11	1992
	MBSL	Merchant Bank	1992-11-16	61	663.19	16	11	1992
	MBSL	Merchant Bank	1992-11-17	59.75	659.56	17	11	1992
	MBSL	Merchant Bank	1992-11-18	59	654.3	18	11	1992
	MBSL	Merchant Bank	1992-11-19	58	652.14	19	11	1992
	MBSL	Merchant Bank	1992-11-20	58	648.65	20	11	1992
	MBSL	Merchant Bank	1992-11-23	55	645.59	23	11	1992
	MBSL	Merchant Bank	1992-11-24	53	640.14	24	11	1992
	MBSL	Merchant Bank	1992-11-25	49.25	633.15	25	11	1992
	MBSL	Merchant Bank	1992-11-26	49	622.81	26	11	1992
	MBSL	Merchant Bank	1992-11-27	54.75	621.71	27	11	1992
	MBSL	Merchant Bank	1992-11-30	55	622.39	30	11	1992
	MBSL	Merchant Bank	1992-12-01	53.75	624.01	1	12	1992
	MBSL	Merchant Bank	1992-12-02	52.75	621.23	2	12	1992
	MBSL	Merchant Bank	1992-12-03	51	620.67	3	12	1992
	MBSL	Merchant Bank	1992-12-04	50	616.95	4	12	1992
	MBSL	Merchant Bank	1992-12-07	49	614.29	7	12	1992
	MBSL	Merchant Bank	1992-12-08	49	614.14	8	12	1992
	MBSL	Merchant Bank	1992-12-10	49	607.79	10	12	1992
	MBSL	Merchant Bank	1992-12-11	47	601.32	11	12	1992
	MBSL	Merchant Bank	1992-12-14	45	598.55	14	12	1992
	MBSL	Merchant Bank	1992-12-15	40	591.04	15	12	1992
	MBSL	Merchant Bank	1992-12-16	38	585.73	16	12	1992
	MBSL	Merchant Bank	1992-12-17	40	580.86	17	12	1992
	MBSL	Merchant Bank	1992-12-18	39.5	578.78	18	12	1992
	MBSL	Merchant Bank	1992-12-21	40	574.32	21	12	1992
	MBSL	Merchant Bank	1992-12-22	42	576.39	22	12	1992
	MBSL	Merchant Bank	1992-12-23	40	582.22	23	12	1992
	MBSL	Merchant Bank	1992-12-24	42.75	589.23	24	12	1992
	MBSL	Merchant Bank	1992-12-28	46.25	593.53	28	12	1992
	MBSL	Merchant Bank	1992-12-29	46.25	595.85	29	12	1992
	MBSL	Merchant Bank	1992-12-30	45	597.01	30	12	1992
	MBSL	Merchant Bank	1992-12-31	44	605.31	31	12	1992
	MBSL	Merchant Bank	1993-01-04	43	606.14	4	1	1993
	MBSL	Merchant Bank	1993-01-05	41	608.07	5	1	1993
	MBSL	Merchant Bank	1993-01-06	41	606.5	6	1	1993
	MBSL	Merchant Bank	1993-01-07	41.5	601.81	7	1	1993
	MBSL	Merchant Bank	1993-01-11	41.5	598.73	11	1	1993
	MBSL	Merchant Bank	1993-01-12	40	595.62	12	1	1993
	MBSL	Merchant Bank	1993-01-13	40	591.34	13	1	1993
	MBSL	Merchant Bank	1993-01-15	40	589.45	15	1	1993
	MBSL	Merchant Bank	1993-01-18	39.75	586.69	18	1	1993
	MBSL	Merchant Bank	1993-01-19	38	584.44	19	1	1993
	MBSL	Merchant Bank	1993-01-20	37.5	582.64	20	1	1993
	MBSL	Merchant Bank	1993-01-21	36.5	582.21	21	1	1993
	MBSL	Merchant Bank	1993-01-22	36.25	580.76	22	1	1993
	MBSL	Merchant Bank	1993-01-25	36.25	578.09	25	1	1993
	MBSL	Merchant Bank	1993-01-26	36	574.91	26	1	1993
	MBSL	Merchant Bank	1993-01-27	35	571.11	27	1	1993
	MBSL	Merchant Bank	1993-01-28	35	568.66	28	1	1993
	MBSL	Merchant Bank	1993-01-29	33	565.65	29	1	1993
	MBSL	Merchant Bank	1993-02-01	33.5	563.51	1	2	1993
	MBSL	Merchant Bank	1993-02-02	33.75	561.33	2	2	1993
	MBSL	Merchant Bank	1993-02-03	33	560.34	3	2	1993
	MBSL	Merchant Bank	1993-02-05	32	556.56	5	2	1993
	MBSL	Merchant Bank	1993-02-08	31	551.15	8	2	1993
	MBSL	Merchant Bank	1993-02-09	30	544.69	9	2	1993
	MBSL	Merchant Bank	1993-02-10	30	541.27	10	2	1993
	MBSL	Merchant Bank	1993-02-11	29.5	537.15	11	2	1993
	MBSL	Merchant Bank	1993-02-12	30	533.65	12	2	1993
	MBSL	Merchant Bank	1993-02-15	30	530.64	15	2	1993
	MBSL	Merchant Bank	1993-02-16	31	529.54	16	2	1993
	MBSL	Merchant Bank	1993-02-17	36	530.58	17	2	1993
	MBSL	Merchant Bank	1993-02-18	38.75	534.3	18	2	1993
	MBSL	Merchant Bank	1993-02-19	38	537.23	19	2	1993
	MBSL	Merchant Bank	1993-02-22	38.75	542.7	22	2	1993
	MBSL	Merchant Bank	1993-02-23	38.25	547.67	23	2	1993
	MBSL	Merchant Bank	1993-02-24	39	549.46	24	2	1993
	MBSL	Merchant Bank	1993-02-25	45.25	556.89	25	2	1993
	MBSL	Merchant Bank	1993-02-26	48.5	564.37	26	2	1993
	MBSL	Merchant Bank	1993-03-01	50	572.02	1	3	1993
	MBSL	Merchant Bank	1993-03-02	50	578.12	2	3	1993
	MBSL	Merchant Bank	1993-03-03	49.5	584.94	3	3	1993
	MBSL	Merchant Bank	1993-03-04	49	583.43	4	3	1993
	MBSL	Merchant Bank	1993-03-05	47	579.01	5	3	1993
	MBSL	Merchant Bank	1993-03-08	47	571.14	8	3	1993
	MBSL	Merchant Bank	1993-03-09	45.5	570.16	9	3	1993
	MBSL	Merchant Bank	1993-03-10	44.5	569.58	10	3	1993
	MBSL	Merchant Bank	1993-03-11	39.75	567.13	11	3	1993
	MBSL	Merchant Bank	1993-03-12	37	567.27	12	3	1993
	MBSL	Merchant Bank	1993-03-15	38	568.47	15	3	1993
	MBSL	Merchant Bank	1993-03-16	40	573.13	16	3	1993
	MBSL	Merchant Bank	1993-03-17	42	574.11	17	3	1993
	MBSL	Merchant Bank	1993-03-18	42	574.65	18	3	1993
	MBSL	Merchant Bank	1993-03-19	42	576.26	19	3	1993
	MBSL	Merchant Bank	1993-03-22	42.25	576.81	22	3	1993
	MBSL	Merchant Bank	1993-03-23	42	574.59	23	3	1993
	MBSL	Merchant Bank	1993-03-24	41.75	574.64	24	3	1993
	MBSL	Merchant Bank	1993-03-25	42.5	574.09	25	3	1993
	MBSL	Merchant Bank	1993-03-26	41.5	573.35	26	3	1993
	MBSL	Merchant Bank	1993-03-29	40.5	570.58	29	3	1993
	MBSL	Merchant Bank	1993-03-30	40	572.01	30	3	1993
	MBSL	Merchant Bank	1993-03-31	39	572.86	31	3	1993
	MBSL	Merchant Bank	1993-04-01	38.75	571.18	1	4	1993
	MBSL	Merchant Bank	1993-04-02	39	569.71	2	4	1993
	MBSL	Merchant Bank	1993-04-05	38.5	569.63	5	4	1993
	MBSL	Merchant Bank	1993-04-07	38.25	569.01	7	4	1993
	MBSL	Merchant Bank	1993-04-08	38.25	566.86	8	4	1993
	MBSL	Merchant Bank	1993-04-12	38	565.15	12	4	1993
	MBSL	Merchant Bank	1993-04-15	38	564.67	15	4	1993
	MBSL	Merchant Bank	1993-04-16	37.5	564.39	16	4	1993
	MBSL	Merchant Bank	1993-04-19	36	561.27	19	4	1993
	MBSL	Merchant Bank	1993-04-20	36	552.02	20	4	1993
	MBSL	Merchant Bank	1993-04-21	35.75	551.8	21	4	1993
	MBSL	Merchant Bank	1993-04-22	35.75	550.79	22	4	1993
	MBSL	Merchant Bank	1993-04-23	35	546.74	23	4	1993
	MBSL	Merchant Bank	1993-04-26	35.5	544.98	26	4	1993
	MBSL	Merchant Bank	1993-04-27	34	545.53	27	4	1993
	MBSL	Merchant Bank	1993-04-28	34.75	543.21	28	4	1993
	MBSL	Merchant Bank	1993-04-29	34.75	541.85	29	4	1993
	MBSL	Merchant Bank	1993-05-03	33.5	535.76	3	5	1993
	MBSL	Merchant Bank	1993-05-04	33.5	532.6	4	5	1993
	MBSL	Merchant Bank	1993-05-10	33.5	532.49	10	5	1993
	MBSL	Merchant Bank	1993-05-11	33.75	535.8	11	5	1993
	MBSL	Merchant Bank	1993-05-12	34.25	538.46	12	5	1993
	MBSL	Merchant Bank	1993-05-13	35	540.02	13	5	1993
	MBSL	Merchant Bank	1993-05-14	36	541.97	14	5	1993
	MBSL	Merchant Bank	1993-05-17	38	544.38	17	5	1993
	MBSL	Merchant Bank	1993-05-18	42	549.75	18	5	1993
	MBSL	Merchant Bank	1993-05-19	44.25	552.75	19	5	1993
	MBSL	Merchant Bank	1993-05-20	42	554.16	20	5	1993
	MBSL	Merchant Bank	1993-05-24	41	552.48	24	5	1993
	MBSL	Merchant Bank	1993-05-25	40	554.69	25	5	1993
	MBSL	Merchant Bank	1993-05-26	39	554.92	26	5	1993
	MBSL	Merchant Bank	1993-05-27	39.75	554.66	27	5	1993
	MBSL	Merchant Bank	1993-05-28	39	557.83	28	5	1993
	MBSL	Merchant Bank	1993-05-31	39.5	558.99	31	5	1993
	MBSL	Merchant Bank	1993-06-01	40	556.94	1	6	1993
	MBSL	Merchant Bank	1993-06-02	41	558.51	2	6	1993
	MBSL	Merchant Bank	1993-06-03	40.5	559.71	3	6	1993
	MBSL	Merchant Bank	1993-06-07	40	563.88	7	6	1993
	MBSL	Merchant Bank	1993-06-08	41	566.42	8	6	1993
	MBSL	Merchant Bank	1993-06-09	41	568.02	9	6	1993
	MBSL	Merchant Bank	1993-06-10	41.5	569.47	10	6	1993
	MBSL	Merchant Bank	1993-06-11	43.5	572.02	11	6	1993
	MBSL	Merchant Bank	1993-06-14	44.25	574.02	14	6	1993
	MBSL	Merchant Bank	1993-06-15	46	574.72	15	6	1993
	MBSL	Merchant Bank	1993-06-16	47.75	578.62	16	6	1993
	MBSL	Merchant Bank	1993-06-17	49	585.27	17	6	1993
	MBSL	Merchant Bank	1993-06-18	50	595.67	18	6	1993
	MBSL	Merchant Bank	1993-06-21	52	614.89	21	6	1993
	MBSL	Merchant Bank	1993-06-22	55	619.14	22	6	1993
	MBSL	Merchant Bank	1993-06-23	35	613.56	23	6	1993
	MBSL	Merchant Bank	1993-06-24	37	610.88	24	6	1993
	MBSL	Merchant Bank	1993-06-25	40.5	615.56	25	6	1993
	MBSL	Merchant Bank	1993-06-28	41.5	613.96	28	6	1993
	MBSL	Merchant Bank	1993-06-29	40.5	612.83	29	6	1993
	MBSL	Merchant Bank	1993-06-30	40	613.55	30	6	1993
	MBSL	Merchant Bank	1993-07-01	38.5	618.59	1	7	1993
	MBSL	Merchant Bank	1993-07-02	39.5	619.27	2	7	1993
	MBSL	Merchant Bank	1993-07-05	40	625.83	5	7	1993
	MBSL	Merchant Bank	1993-07-06	40.5	631.26	6	7	1993
	MBSL	Merchant Bank	1993-07-07	41.5	638	7	7	1993
	MBSL	Merchant Bank	1993-07-08	43.25	646.08	8	7	1993
	MBSL	Merchant Bank	1993-07-09	45	659.6	9	7	1993
	MBSL	Merchant Bank	1993-07-12	49.75	671.98	12	7	1993
	MBSL	Merchant Bank	1993-07-13	50	679.07	13	7	1993
	MBSL	Merchant Bank	1993-07-14	49	687.41	14	7	1993
	MBSL	Merchant Bank	1993-07-15	48	691.79	15	7	1993
	MBSL	Merchant Bank	1993-07-16	46	698.03	16	7	1993
	MBSL	Merchant Bank	1993-07-19	47	712.55	19	7	1993
	MBSL	Merchant Bank	1993-07-20	48	711.48	20	7	1993
	MBSL	Merchant Bank	1993-07-21	49	706.33	21	7	1993
	MBSL	Merchant Bank	1993-07-22	49.5	706.1	22	7	1993
	MBSL	Merchant Bank	1993-07-23	48.25	698.65	23	7	1993
	MBSL	Merchant Bank	1993-07-26	47.5	706.26	26	7	1993
	MBSL	Merchant Bank	1993-07-27	48	704.73	27	7	1993
	MBSL	Merchant Bank	1993-07-28	47.25	715.64	28	7	1993
	MBSL	Merchant Bank	1993-07-29	47.5	719.73	29	7	1993
	MBSL	Merchant Bank	1993-07-30	49	724.79	30	7	1993
	MBSL	Merchant Bank	1993-08-02	49	725.18	2	8	1993
	MBSL	Merchant Bank	1993-08-03	49	729.74	3	8	1993
	MBSL	Merchant Bank	1993-08-04	49.75	745.32	4	8	1993
	MBSL	Merchant Bank	1993-08-05	52.5	759.5	5	8	1993
	MBSL	Merchant Bank	1993-08-06	58.5	771.99	6	8	1993
	MBSL	Merchant Bank	1993-08-09	58.25	775.84	9	8	1993
	MBSL	Merchant Bank	1993-08-10	65.5	779.31	10	8	1993
	MBSL	Merchant Bank	1993-08-11	60.25	780.65	11	8	1993
	MBSL	Merchant Bank	1993-08-12	60.25	775.51	12	8	1993
	MBSL	Merchant Bank	1993-08-13	58	772.07	13	8	1993
	MBSL	Merchant Bank	1993-08-16	55	762.52	16	8	1993
	MBSL	Merchant Bank	1993-08-17	52.5	748.9	17	8	1993
	MBSL	Merchant Bank	1993-08-18	50	735.94	18	8	1993
	MBSL	Merchant Bank	1993-08-19	54	730.24	19	8	1993
	MBSL	Merchant Bank	1993-08-20	58	739.16	20	8	1993
	MBSL	Merchant Bank	1993-08-23	60	751.08	23	8	1993
	MBSL	Merchant Bank	1993-08-24	60	752.09	24	8	1993
	MBSL	Merchant Bank	1993-08-25	60	749.36	25	8	1993
	MBSL	Merchant Bank	1993-08-26	57.25	737.96	26	8	1993
	MBSL	Merchant Bank	1993-08-27	57	738.55	27	8	1993
	MBSL	Merchant Bank	1993-09-01	55	740.51	1	9	1993
	MBSL	Merchant Bank	1993-09-02	56.25	740.01	2	9	1993
	MBSL	Merchant Bank	1993-09-03	56	740.55	3	9	1993
	MBSL	Merchant Bank	1993-09-06	57.25	745.96	6	9	1993
	MBSL	Merchant Bank	1993-09-07	57	745.23	7	9	1993
	MBSL	Merchant Bank	1993-09-08	57.25	750.85	8	9	1993
	MBSL	Merchant Bank	1993-09-09	57.5	755.45	9	9	1993
	MBSL	Merchant Bank	1993-09-10	57.5	756.97	10	9	1993
	MBSL	Merchant Bank	1993-09-13	57.25	758.19	13	9	1993
	MBSL	Merchant Bank	1993-09-14	57.5	757.22	14	9	1993
	MBSL	Merchant Bank	1993-09-15	57.25	755.78	15	9	1993
	MBSL	Merchant Bank	1993-09-16	57	754	16	9	1993
	MBSL	Merchant Bank	1993-09-17	57	754.02	17	9	1993
	MBSL	Merchant Bank	1993-09-20	57	752.34	20	9	1993
	MBSL	Merchant Bank	1993-09-21	56.75	749.71	21	9	1993
	MBSL	Merchant Bank	1993-09-22	56.5	744.67	22	9	1993
	MBSL	Merchant Bank	1993-09-23	55.5	741.45	23	9	1993
	MBSL	Merchant Bank	1993-09-24	54	741.54	24	9	1993
	MBSL	Merchant Bank	1993-09-27	54	739.6	27	9	1993
	MBSL	Merchant Bank	1993-09-28	53	734.66	28	9	1993
	MBSL	Merchant Bank	1993-09-29	52.5	730.83	29	9	1993
	MBSL	Merchant Bank	1993-10-01	51	731.07	1	10	1993
	MBSL	Merchant Bank	1993-10-04	51.25	730.76	4	10	1993
	MBSL	Merchant Bank	1993-10-05	53.25	735.14	5	10	1993
	MBSL	Merchant Bank	1993-10-06	54.75	733.27	6	10	1993
	MBSL	Merchant Bank	1993-10-07	54	732.9	7	10	1993
	MBSL	Merchant Bank	1993-10-08	53	733.5	8	10	1993
	MBSL	Merchant Bank	1993-10-11	53.25	734.59	11	10	1993
	MBSL	Merchant Bank	1993-10-12	53.5	731.27	12	10	1993
	MBSL	Merchant Bank	1993-10-13	53.25	731.4	13	10	1993
	MBSL	Merchant Bank	1993-10-14	53	729.45	14	10	1993
	MBSL	Merchant Bank	1993-10-15	52.25	730.54	15	10	1993
	MBSL	Merchant Bank	1993-10-18	52.25	729.37	18	10	1993
	MBSL	Merchant Bank	1993-10-19	52.25	728.09	19	10	1993
	MBSL	Merchant Bank	1993-10-20	53	729.13	20	10	1993
	MBSL	Merchant Bank	1993-10-21	54.25	731.24	21	10	1993
	MBSL	Merchant Bank	1993-10-22	56.5	737.05	22	10	1993
	MBSL	Merchant Bank	1993-10-25	59.75	744.36	25	10	1993
	MBSL	Merchant Bank	1993-10-26	57.75	758.92	26	10	1993
	MBSL	Merchant Bank	1993-10-27	57.75	768.22	27	10	1993
	MBSL	Merchant Bank	1993-10-28	59.5	784.92	28	10	1993
	MBSL	Merchant Bank	1993-10-29	64	807.02	29	10	1993
	MBSL	Merchant Bank	1993-11-01	67	817.7	1	11	1993
	MBSL	Merchant Bank	1993-11-02	67.5	832.54	2	11	1993
	MBSL	Merchant Bank	1993-11-03	69	842.84	3	11	1993
	MBSL	Merchant Bank	1993-11-04	64	840.45	4	11	1993
	MBSL	Merchant Bank	1993-11-05	64	833.88	5	11	1993
	MBSL	Merchant Bank	1993-11-08	69	846.52	8	11	1993
	MBSL	Merchant Bank	1993-11-09	72.25	870.91	9	11	1993
	MBSL	Merchant Bank	1993-11-10	78	899.61	10	11	1993
	MBSL	Merchant Bank	1993-11-11	80	913.58	11	11	1993
	MBSL	Merchant Bank	1993-11-12	77	917.92	12	11	1993
	MBSL	Merchant Bank	1993-11-15	75	906.7	15	11	1993
	MBSL	Merchant Bank	1993-11-16	71.5	896.17	16	11	1993
	MBSL	Merchant Bank	1993-11-17	76	904.22	17	11	1993
	MBSL	Merchant Bank	1993-11-18	78.25	912.18	18	11	1993
	MBSL	Merchant Bank	1993-11-19	77.5	919.24	19	11	1993
	MBSL	Merchant Bank	1993-11-22	78.5	921.33	22	11	1993
	MBSL	Merchant Bank	1993-11-23	76	919.48	23	11	1993
	MBSL	Merchant Bank	1993-11-24	76	912.86	24	11	1993
	MBSL	Merchant Bank	1993-11-25	76	915.09	25	11	1993
	MBSL	Merchant Bank	1993-11-26	80	924.49	26	11	1993
	MBSL	Merchant Bank	1993-11-29	94	941.85	29	11	1993
	MBSL	Merchant Bank	1993-11-30	89	952.54	30	11	1993
	MBSL	Merchant Bank	1993-12-01	88.5	957.55	1	12	1993
	MBSL	Merchant Bank	1993-12-02	87	954.31	2	12	1993
	MBSL	Merchant Bank	1993-12-03	92	946.79	3	12	1993
	MBSL	Merchant Bank	1993-12-06	94	943.38	6	12	1993
	MBSL	Merchant Bank	1993-12-07	94	954.75	7	12	1993
	MBSL	Merchant Bank	1993-12-08	94	953.19	8	12	1993
	MBSL	Merchant Bank	1993-12-09	89	946.72	9	12	1993
	MBSL	Merchant Bank	1993-12-10	80	932.73	10	12	1993
	MBSL	Merchant Bank	1993-12-13	78	926.62	13	12	1993
	MBSL	Merchant Bank	1993-12-14	70	916.87	14	12	1993
	MBSL	Merchant Bank	1993-12-15	74	911.06	15	12	1993
	MBSL	Merchant Bank	1993-12-16	77.25	918.09	16	12	1993
	MBSL	Merchant Bank	1993-12-17	77	922.71	17	12	1993
	MBSL	Merchant Bank	1993-12-20	77	922.65	20	12	1993
	MBSL	Merchant Bank	1993-12-21	77	932.09	21	12	1993
	MBSL	Merchant Bank	1993-12-22	79.5	938.89	22	12	1993
	MBSL	Merchant Bank	1993-12-23	83	950.74	23	12	1993
	MBSL	Merchant Bank	1993-12-29	86	966.78	29	12	1993
	MBSL	Merchant Bank	1993-12-30	85	974.62	30	12	1993
	MBSL	Merchant Bank	1993-12-31	85	978.97	31	12	1993
	MBSL	Merchant Bank	1994-01-03	85	987.25	3	1	1994
	MBSL	Merchant Bank	1994-01-04	84	988.07	4	1	1994
	MBSL	Merchant Bank	1994-01-05	86.5	991.41	5	1	1994
	MBSL	Merchant Bank	1994-01-06	86.75	998.95	6	1	1994
	MBSL	Merchant Bank	1994-01-07	87	1006.96	7	1	1994
	MBSL	Merchant Bank	1994-01-10	90	1022.66	10	1	1994
	MBSL	Merchant Bank	1994-01-11	91	1035.59	11	1	1994
	MBSL	Merchant Bank	1994-01-12	95	1051.78	12	1	1994
	MBSL	Merchant Bank	1994-01-13	90	1066.13	13	1	1994
	MBSL	Merchant Bank	1994-01-17	92.25	1077.61	17	1	1994
	MBSL	Merchant Bank	1994-01-18	94	1097.98	18	1	1994
	MBSL	Merchant Bank	1994-01-19	91	1114.96	19	1	1994
	MBSL	Merchant Bank	1994-01-20	88	1111.46	20	1	1994
	MBSL	Merchant Bank	1994-01-21	91.25	1105.89	21	1	1994
	MBSL	Merchant Bank	1994-01-24	90	1106.57	24	1	1994
	MBSL	Merchant Bank	1994-01-25	88.75	1111.5	25	1	1994
	MBSL	Merchant Bank	1994-01-26	88.75	1115.98	26	1	1994
	MBSL	Merchant Bank	1994-01-28	90	1122.16	28	1	1994
	MBSL	Merchant Bank	1994-01-31	89	1127.17	31	1	1994
	MBSL	Merchant Bank	1994-02-01	89	1130.76	1	2	1994
	MBSL	Merchant Bank	1994-02-02	89.75	1131.96	2	2	1994
	MBSL	Merchant Bank	1994-02-03	90	1132.37	3	2	1994
	MBSL	Merchant Bank	1994-02-07	90	1131.02	7	2	1994
	MBSL	Merchant Bank	1994-02-08	89.5	1130.72	8	2	1994
	MBSL	Merchant Bank	1994-02-09	89	1134.24	9	2	1994
	MBSL	Merchant Bank	1994-02-10	89.5	1162.9	10	2	1994
	MBSL	Merchant Bank	1994-02-11	91	1187.81	11	2	1994
	MBSL	Merchant Bank	1994-02-14	95.5	1231.01	14	2	1994
	MBSL	Merchant Bank	1994-02-15	97.5	1261.1	15	2	1994
	MBSL	Merchant Bank	1994-02-16	105	1277.42	16	2	1994
	MBSL	Merchant Bank	1994-02-17	135	1300.4	17	2	1994
	MBSL	Merchant Bank	1994-02-18	150	1328.8	18	2	1994
	MBSL	Merchant Bank	1994-02-21	150	1352.03	21	2	1994
	MBSL	Merchant Bank	1994-02-22	140	1367.95	22	2	1994
	MBSL	Merchant Bank	1994-02-23	137	1373.48	23	2	1994
	MBSL	Merchant Bank	1994-02-24	151.25	1368.25	24	2	1994
	MBSL	Merchant Bank	1994-02-28	155	1375.12	28	2	1994
	MBSL	Merchant Bank	1994-03-01	154.75	1378.82	1	3	1994
	MBSL	Merchant Bank	1994-03-02	145	1377.59	2	3	1994
	MBSL	Merchant Bank	1994-03-03	145	1366.96	3	3	1994
	MBSL	Merchant Bank	1994-03-04	143.75	1359	4	3	1994
	MBSL	Merchant Bank	1994-03-07	139	1343.45	7	3	1994
	MBSL	Merchant Bank	1994-03-08	134	1344.91	8	3	1994
	MBSL	Merchant Bank	1994-03-09	138	1346.32	9	3	1994
	MBSL	Merchant Bank	1994-03-10	138.5	1328.68	10	3	1994
	MBSL	Merchant Bank	1994-03-11	135	1321.8	11	3	1994
	MBSL	Merchant Bank	1994-03-14	133	1300.3	14	3	1994
	MBSL	Merchant Bank	1994-03-15	124	1268.38	15	3	1994
	MBSL	Merchant Bank	1994-03-16	117.25	1240.79	16	3	1994
	MBSL	Merchant Bank	1994-03-17	129	1252.02	17	3	1994
	MBSL	Merchant Bank	1994-03-18	139	1267.47	18	3	1994
	MBSL	Merchant Bank	1994-03-21	134	1266.49	21	3	1994
	MBSL	Merchant Bank	1994-03-22	130	1256.48	22	3	1994
	MBSL	Merchant Bank	1994-03-23	132	1251.44	23	3	1994
	MBSL	Merchant Bank	1994-03-24	135.25	1259.39	24	3	1994
	MBSL	Merchant Bank	1994-03-25	130	1239.01	25	3	1994
	MBSL	Merchant Bank	1994-03-28	124	1216.52	28	3	1994
	MBSL	Merchant Bank	1994-03-29	125	1196.71	29	3	1994
	MBSL	Merchant Bank	1994-03-30	124.5	1183.07	30	3	1994
	MBSL	Merchant Bank	1994-03-31	125	1190.33	31	3	1994
	MBSL	Merchant Bank	1994-04-04	124.5	1196.98	4	4	1994
	MBSL	Merchant Bank	1994-04-05	120.75	1191.59	5	4	1994
	MBSL	Merchant Bank	1994-04-06	117	1176.56	6	4	1994
	MBSL	Merchant Bank	1994-04-07	115	1158.82	7	4	1994
	MBSL	Merchant Bank	1994-04-08	115	1161.32	8	4	1994
	MBSL	Merchant Bank	1994-04-11	116	1157.34	11	4	1994
	MBSL	Merchant Bank	1994-04-12	120	1166.22	12	4	1994
	MBSL	Merchant Bank	1994-04-18	127	1182.71	18	4	1994
	MBSL	Merchant Bank	1994-04-19	131	1200.21	19	4	1994
	MBSL	Merchant Bank	1994-04-20	123	1197.83	20	4	1994
	MBSL	Merchant Bank	1994-04-21	123	1193.03	21	4	1994
	MBSL	Merchant Bank	1994-04-22	123	1179.06	22	4	1994
	MBSL	Merchant Bank	1994-04-26	115	1162.36	26	4	1994
	MBSL	Merchant Bank	1994-04-27	110	1129.76	27	4	1994
	MBSL	Merchant Bank	1994-04-28	106	1098.19	28	4	1994
	MBSL	Merchant Bank	1994-04-29	85.75	1050.85	29	4	1994
	MBSL	Merchant Bank	1994-05-03	87	1002.61	3	5	1994
	MBSL	Merchant Bank	1994-05-04	83	991.08	4	5	1994
	MBSL	Merchant Bank	1994-05-05	80	1017.17	5	5	1994
	MBSL	Merchant Bank	1994-05-06	90	1044.19	6	5	1994
	MBSL	Merchant Bank	1994-05-09	85	1047.56	9	5	1994
	MBSL	Merchant Bank	1994-05-10	80	1023.95	10	5	1994
	MBSL	Merchant Bank	1994-05-11	75.25	997.8	11	5	1994
	MBSL	Merchant Bank	1994-05-12	77	994.37	12	5	1994
	MBSL	Merchant Bank	1994-05-13	78	1006.07	13	5	1994
	MBSL	Merchant Bank	1994-05-16	86	1010.3	16	5	1994
	MBSL	Merchant Bank	1994-05-17	89.5	1017.47	17	5	1994
	MBSL	Merchant Bank	1994-05-18	80	1018.42	18	5	1994
	MBSL	Merchant Bank	1994-05-19	88	1022.07	19	5	1994
	MBSL	Merchant Bank	1994-05-20	84	1015.13	20	5	1994
	MBSL	Merchant Bank	1994-05-26	84	1016.08	26	5	1994
	MBSL	Merchant Bank	1994-05-27	82	1015.15	27	5	1994
	MBSL	Merchant Bank	1994-05-30	81	1013.36	30	5	1994
	MBSL	Merchant Bank	1994-05-31	81	1014.93	31	5	1994
	MBSL	Merchant Bank	1994-06-01	79.75	1010.53	1	6	1994
	MBSL	Merchant Bank	1994-06-02	78	1002.44	2	6	1994
	MBSL	Merchant Bank	1994-06-03	77.25	1002.69	3	6	1994
	MBSL	Merchant Bank	1994-06-06	80	1002.96	6	6	1994
	MBSL	Merchant Bank	1994-06-07	76.5	998.28	7	6	1994
	MBSL	Merchant Bank	1994-06-08	76.25	995.49	8	6	1994
	MBSL	Merchant Bank	1994-06-09	71.5	989.95	9	6	1994
	MBSL	Merchant Bank	1994-06-10	75	981.52	10	6	1994
	MBSL	Merchant Bank	1994-06-13	77	973.75	13	6	1994
	MBSL	Merchant Bank	1994-06-14	74	966.02	14	6	1994
	MBSL	Merchant Bank	1994-06-15	72	947.72	15	6	1994
	MBSL	Merchant Bank	1994-06-16	72	928.27	16	6	1994
	MBSL	Merchant Bank	1994-06-17	72	911.56	17	6	1994
	MBSL	Merchant Bank	1994-06-20	72	909.42	20	6	1994
	MBSL	Merchant Bank	1994-06-21	71.25	927.76	21	6	1994
	MBSL	Merchant Bank	1994-06-23	69.5	927.67	23	6	1994
	MBSL	Merchant Bank	1994-06-24	70	952.44	24	6	1994
	MBSL	Merchant Bank	1994-06-27	75	987.49	27	6	1994
	MBSL	Merchant Bank	1994-06-28	72.5	988.27	28	6	1994
	MBSL	Merchant Bank	1994-06-29	70	983.09	29	6	1994
	MBSL	Merchant Bank	1994-06-30	70	981.73	30	6	1994
	MBSL	Merchant Bank	1994-07-01	71	979.59	1	7	1994
	MBSL	Merchant Bank	1994-07-04	71.25	982.55	4	7	1994
	MBSL	Merchant Bank	1994-07-05	72.5	981.66	5	7	1994
	MBSL	Merchant Bank	1994-07-06	73.5	981.86	6	7	1994
	MBSL	Merchant Bank	1994-07-07	73.75	984.41	7	7	1994
	MBSL	Merchant Bank	1994-07-08	74	985.2	8	7	1994
	MBSL	Merchant Bank	1994-07-11	74.5	992.57	11	7	1994
	MBSL	Merchant Bank	1994-07-12	73.5	997.35	12	7	1994
	MBSL	Merchant Bank	1994-07-13	73.75	998.79	13	7	1994
	MBSL	Merchant Bank	1994-07-14	73.5	1000.48	14	7	1994
	MBSL	Merchant Bank	1994-07-15	73	1002.56	15	7	1994
	MBSL	Merchant Bank	1994-07-18	73	1007.37	18	7	1994
	MBSL	Merchant Bank	1994-07-19	72.5	1000.24	19	7	1994
	MBSL	Merchant Bank	1994-07-20	71.75	995.67	20	7	1994
	MBSL	Merchant Bank	1994-07-21	70.5	989.83	21	7	1994
	MBSL	Merchant Bank	1994-07-25	71	986.71	25	7	1994
	MBSL	Merchant Bank	1994-07-26	72.5	987.04	26	7	1994
	MBSL	Merchant Bank	1994-07-27	73.5	978.64	27	7	1994
	MBSL	Merchant Bank	1994-07-28	59.5	976.61	28	7	1994
	MBSL	Merchant Bank	1994-07-29	59.25	976.47	29	7	1994
	MBSL	Merchant Bank	1994-08-01	59.5	978.62	1	8	1994
	MBSL	Merchant Bank	1994-08-02	60	985.04	2	8	1994
	MBSL	Merchant Bank	1994-08-03	59.75	988.95	3	8	1994
	MBSL	Merchant Bank	1994-08-04	59.75	991.57	4	8	1994
	MBSL	Merchant Bank	1994-08-05	59.75	994.62	5	8	1994
	MBSL	Merchant Bank	1994-08-08	59.75	994.42	8	8	1994
	MBSL	Merchant Bank	1994-08-09	60	999.22	9	8	1994
	MBSL	Merchant Bank	1994-08-10	62	1002.49	10	8	1994
	MBSL	Merchant Bank	1994-08-11	63.75	1009.97	11	8	1994
	MBSL	Merchant Bank	1994-08-12	64.5	1017.76	12	8	1994
	MBSL	Merchant Bank	1994-08-15	64	1015.03	15	8	1994
	MBSL	Merchant Bank	1994-08-16	64.25	1017.13	16	8	1994
	MBSL	Merchant Bank	1994-08-22	61.5	999.92	22	8	1994
	MBSL	Merchant Bank	1994-08-23	60	993.57	23	8	1994
	MBSL	Merchant Bank	1994-08-24	61	988.53	24	8	1994
	MBSL	Merchant Bank	1994-08-25	63.5	1000.77	25	8	1994
	MBSL	Merchant Bank	1994-08-26	65	1016.78	26	8	1994
	MBSL	Merchant Bank	1994-08-29	70	1043.3	29	8	1994
	MBSL	Merchant Bank	1994-08-30	68	1055.26	30	8	1994
	MBSL	Merchant Bank	1994-08-31	68	1048.58	31	8	1994
	MBSL	Merchant Bank	1994-09-01	70	1048.57	1	9	1994
	MBSL	Merchant Bank	1994-09-02	71.5	1059.38	2	9	1994
	MBSL	Merchant Bank	1994-09-05	74.5	1082.48	5	9	1994
	MBSL	Merchant Bank	1994-09-06	75.5	1114.75	6	9	1994
	MBSL	Merchant Bank	1994-09-07	77	1130.36	7	9	1994
	MBSL	Merchant Bank	1994-09-08	72	1122.07	8	9	1994
	MBSL	Merchant Bank	1994-09-09	77	1139.71	9	9	1994
	MBSL	Merchant Bank	1994-09-12	77.5	1158.03	12	9	1994
	MBSL	Merchant Bank	1994-09-13	77.5	1168.33	13	9	1994
	MBSL	Merchant Bank	1994-09-14	78.5	1171.91	14	9	1994
	MBSL	Merchant Bank	1994-09-15	78.5	1171.38	15	9	1994
	MBSL	Merchant Bank	1994-09-16	78	1172.98	16	9	1994
	MBSL	Merchant Bank	1994-09-20	78	1167	20	9	1994
	MBSL	Merchant Bank	1994-09-21	76	1147.52	21	9	1994
	MBSL	Merchant Bank	1994-09-22	75	1151.63	22	9	1994
	MBSL	Merchant Bank	1994-09-23	76.25	1158.31	23	9	1994
	MBSL	Merchant Bank	1994-09-27	77	1167.35	27	9	1994
	MBSL	Merchant Bank	1994-09-28	75	1163.53	28	9	1994
	MBSL	Merchant Bank	1994-09-29	73	1150.86	29	9	1994
	MBSL	Merchant Bank	1994-09-30	72	1143.23	30	9	1994
	MBSL	Merchant Bank	1994-10-03	71	1135.58	3	10	1994
	MBSL	Merchant Bank	1994-10-04	70	1124.68	4	10	1994
	MBSL	Merchant Bank	1994-10-05	70.5	1123.86	5	10	1994
	MBSL	Merchant Bank	1994-10-06	71	1130.88	6	10	1994
	MBSL	Merchant Bank	1994-10-07	72.75	1135.35	7	10	1994
	MBSL	Merchant Bank	1994-10-10	73.5	1136.18	10	10	1994
	MBSL	Merchant Bank	1994-10-11	71.5	1129.84	11	10	1994
	MBSL	Merchant Bank	1994-10-12	70.5	1128.22	12	10	1994
	MBSL	Merchant Bank	1994-10-13	70.25	1116.48	13	10	1994
	MBSL	Merchant Bank	1994-10-14	69.5	1111.05	14	10	1994
	MBSL	Merchant Bank	1994-10-17	70	1107.49	17	10	1994
	MBSL	Merchant Bank	1994-10-19	69.25	1115.35	19	10	1994
	MBSL	Merchant Bank	1994-10-20	69	1117.17	20	10	1994
	MBSL	Merchant Bank	1994-10-21	69	1113.01	21	10	1994
	MBSL	Merchant Bank	1994-10-25	65.5	1081.27	25	10	1994
	MBSL	Merchant Bank	1994-10-26	66.5	1078.15	26	10	1994
	MBSL	Merchant Bank	1994-10-27	70	1087.56	27	10	1994
	MBSL	Merchant Bank	1994-10-28	69.5	1090.32	28	10	1994
	MBSL	Merchant Bank	1994-10-31	70	1093.65	31	10	1994
	MBSL	Merchant Bank	1994-11-01	70.5	1098.12	1	11	1994
	MBSL	Merchant Bank	1994-11-02	71.5	1102.19	2	11	1994
	MBSL	Merchant Bank	1994-11-03	73.75	1103.56	3	11	1994
	MBSL	Merchant Bank	1994-11-04	74.5	1110.38	4	11	1994
	MBSL	Merchant Bank	1994-11-07	75	1113.65	7	11	1994
	MBSL	Merchant Bank	1994-11-08	76.75	1118.71	8	11	1994
	MBSL	Merchant Bank	1994-11-09	77	1120.64	9	11	1994
	MBSL	Merchant Bank	1994-11-11	79	1127.7	11	11	1994
	MBSL	Merchant Bank	1994-11-14	80.5	1132.81	14	11	1994
	MBSL	Merchant Bank	1994-11-15	76	1129.99	15	11	1994
	MBSL	Merchant Bank	1994-11-16	74.75	1121.79	16	11	1994
	MBSL	Merchant Bank	1994-11-18	74	1117.36	18	11	1994
	MBSL	Merchant Bank	1994-11-21	74	1112.52	21	11	1994
	MBSL	Merchant Bank	1994-11-22	71	1101.15	22	11	1994
	MBSL	Merchant Bank	1994-11-23	69	1073.58	23	11	1994
	MBSL	Merchant Bank	1994-11-24	69	1059.44	24	11	1994
	MBSL	Merchant Bank	1994-11-25	70	1065.36	25	11	1994
	MBSL	Merchant Bank	1994-11-28	71	1070.81	28	11	1994
	MBSL	Merchant Bank	1994-11-29	70.75	1077.53	29	11	1994
	MBSL	Merchant Bank	1994-11-30	72	1079.03	30	11	1994
	MBSL	Merchant Bank	1994-12-01	74	1081.01	1	12	1994
	MBSL	Merchant Bank	1994-12-02	76.5	1085.78	2	12	1994
	MBSL	Merchant Bank	1994-12-05	75	1070.98	5	12	1994
	MBSL	Merchant Bank	1994-12-06	72	1056.93	6	12	1994
	MBSL	Merchant Bank	1994-12-07	71	1043.68	7	12	1994
	MBSL	Merchant Bank	1994-12-08	70.5	1040.87	8	12	1994
	MBSL	Merchant Bank	1994-12-09	70.5	1023.25	9	12	1994
	MBSL	Merchant Bank	1994-12-12	66	988.54	12	12	1994
	MBSL	Merchant Bank	1994-12-13	66.5	972.61	13	12	1994
	MBSL	Merchant Bank	1994-12-14	67.25	972.24	14	12	1994
	MBSL	Merchant Bank	1994-12-15	68	971.19	15	12	1994
	MBSL	Merchant Bank	1994-12-16	68.5	970.11	16	12	1994
	MBSL	Merchant Bank	1994-12-19	67	965.66	19	12	1994
	MBSL	Merchant Bank	1994-12-20	67.5	967.58	20	12	1994
	MBSL	Merchant Bank	1994-12-21	68	970.71	21	12	1994
	MBSL	Merchant Bank	1994-12-22	69	979.84	22	12	1994
	MBSL	Merchant Bank	1994-12-23	67.5	984.22	23	12	1994
	MBSL	Merchant Bank	1994-12-28	68.5	985.39	28	12	1994
	MBSL	Merchant Bank	1994-12-29	68.5	985.24	29	12	1994
	MBSL	Merchant Bank	1994-12-30	68	986.73	30	12	1994
	MBSL	Merchant Bank	1995-01-02	69.5	990.28	2	1	1995
	MBSL	Merchant Bank	1995-01-03	69	988.43	3	1	1995
	MBSL	Merchant Bank	1995-01-04	69	995.17	4	1	1995
	MBSL	Merchant Bank	1995-01-05	69.5	1004.7	5	1	1995
	MBSL	Merchant Bank	1995-01-06	73.5	1020.88	6	1	1995
	MBSL	Merchant Bank	1995-01-09	74	1038.86	9	1	1995
	MBSL	Merchant Bank	1995-01-10	69.25	1033.56	10	1	1995
	MBSL	Merchant Bank	1995-01-11	69.5	1028.55	11	1	1995
	MBSL	Merchant Bank	1995-01-12	67	1019.41	12	1	1995
	MBSL	Merchant Bank	1995-01-13	67	1008.62	13	1	1995
	MBSL	Merchant Bank	1995-01-17	67	1000.44	17	1	1995
	MBSL	Merchant Bank	1995-01-18	64.75	987.67	18	1	1995
	MBSL	Merchant Bank	1995-01-19	64	982.08	19	1	1995
	MBSL	Merchant Bank	1995-01-23	65	981.85	23	1	1995
	MBSL	Merchant Bank	1995-01-24	65	978.8	24	1	1995
	MBSL	Merchant Bank	1995-01-25	66	976.54	25	1	1995
	MBSL	Merchant Bank	1995-01-26	67	971.28	26	1	1995
	MBSL	Merchant Bank	1995-01-27	65.5	969.1	27	1	1995
	MBSL	Merchant Bank	1995-01-30	65	963.71	30	1	1995
	MBSL	Merchant Bank	1995-01-31	64	959.98	31	1	1995
	MBSL	Merchant Bank	1995-02-01	62	945.51	1	2	1995
	MBSL	Merchant Bank	1995-02-02	60	933.42	2	2	1995
	MBSL	Merchant Bank	1995-02-06	60	919.4	6	2	1995
	MBSL	Merchant Bank	1995-02-07	59	911.12	7	2	1995
	MBSL	Merchant Bank	1995-02-08	59.75	908.19	8	2	1995
	MBSL	Merchant Bank	1995-02-09	58	904.06	9	2	1995
	MBSL	Merchant Bank	1995-02-10	52	878.22	10	2	1995
	MBSL	Merchant Bank	1995-02-13	50	837.65	13	2	1995
	MBSL	Merchant Bank	1995-02-15	58	848.84	15	2	1995
	MBSL	Merchant Bank	1995-02-16	57	844.29	16	2	1995
	MBSL	Merchant Bank	1995-02-17	54	838.8	17	2	1995
	MBSL	Merchant Bank	1995-02-20	53.25	826.76	20	2	1995
	MBSL	Merchant Bank	1995-02-21	49	811.61	21	2	1995
	MBSL	Merchant Bank	1995-02-22	45	797.36	22	2	1995
	MBSL	Merchant Bank	1995-02-23	48.5	791.98	23	2	1995
	MBSL	Merchant Bank	1995-02-24	46.75	794.91	24	2	1995
	MBSL	Merchant Bank	1995-02-27	50	805.97	27	2	1995
	MBSL	Merchant Bank	1995-02-28	51	812.42	28	2	1995
	MBSL	Merchant Bank	1995-03-01	52.5	813.82	1	3	1995
	MBSL	Merchant Bank	1995-03-02	54	822.1	2	3	1995
	MBSL	Merchant Bank	1995-03-03	55.5	833.07	3	3	1995
	MBSL	Merchant Bank	1995-03-06	57	850.46	6	3	1995
	MBSL	Merchant Bank	1995-03-07	61	867.26	7	3	1995
	MBSL	Merchant Bank	1995-03-08	64.75	884.78	8	3	1995
	MBSL	Merchant Bank	1995-03-09	65.25	890.26	9	3	1995
	MBSL	Merchant Bank	1995-03-10	59.5	864.03	10	3	1995
	MBSL	Merchant Bank	1995-03-13	63	866.7	13	3	1995
	MBSL	Merchant Bank	1995-03-14	62.75	870.13	14	3	1995
	MBSL	Merchant Bank	1995-03-15	63	873.51	15	3	1995
	MBSL	Merchant Bank	1995-03-17	63	873.5	17	3	1995
	MBSL	Merchant Bank	1995-03-20	60	860.46	20	3	1995
	MBSL	Merchant Bank	1995-03-21	59	853.5	21	3	1995
	MBSL	Merchant Bank	1995-03-22	59	849.45	22	3	1995
	MBSL	Merchant Bank	1995-03-23	59.25	849.17	23	3	1995
	MBSL	Merchant Bank	1995-03-24	59.75	847.11	24	3	1995
	MBSL	Merchant Bank	1995-03-27	60	844.97	27	3	1995
	MBSL	Merchant Bank	1995-03-28	60	841.72	28	3	1995
	MBSL	Merchant Bank	1995-03-29	57	835.18	29	3	1995
	MBSL	Merchant Bank	1995-03-30	58	833.15	30	3	1995
	MBSL	Merchant Bank	1995-03-31	56.75	834.88	31	3	1995
	ITH	International Tourists	1995-04-03	25	649.23	3	4	1995
	ITH	International Tourists	1995-04-04	25	652.57	4	4	1995
	ITH	International Tourists	1995-04-05	25	638.38	5	4	1995
	ITH	International Tourists	1995-04-06	25	639.5	6	4	1995
	ITH	International Tourists	1995-04-07	25	634.22	7	4	1995
	ITH	International Tourists	1995-04-10	25	632.29	10	4	1995
	ITH	International Tourists	1995-04-11	25	623.41	11	4	1995
	ITH	International Tourists	1995-04-12	25	625.02	12	4	1995
	ITH	International Tourists	1995-04-17	25	642.24	17	4	1995
	ITH	International Tourists	1995-04-18	25	646.49	18	4	1995
	ITH	International Tourists	1995-04-19	25	650.86	19	4	1995
	ITH	International Tourists	1995-04-20	25	651.58	20	4	1995
	ITH	International Tourists	1995-04-21	25.25	651.63	21	4	1995
	ITH	International Tourists	1995-04-24	25.5	651.98	24	4	1995
	ITH	International Tourists	1995-04-25	25.5	653.9	25	4	1995
	ITH	International Tourists	1995-04-26	26	654.35	26	4	1995
	ITH	International Tourists	1995-04-27	27.75	657.26	27	4	1995
	ITH	International Tourists	1995-04-28	30	661.06	28	4	1995
	ITH	International Tourists	1995-05-02	30	663.74	2	5	1995
	ITH	International Tourists	1995-05-03	30	661.25	3	5	1995
	ITH	International Tourists	1995-05-04	29.5	672.59	4	5	1995
	ITH	International Tourists	1995-05-05	29.75	677.88	5	5	1995
	ITH	International Tourists	1995-05-08	29	678.02	8	5	1995
	ITH	International Tourists	1995-05-09	29.25	678.97	9	5	1995
	ITH	International Tourists	1995-05-10	28.5	679.24	10	5	1995
	ITH	International Tourists	1995-05-11	28.75	679.93	11	5	1995
	ITH	International Tourists	1995-05-12	28.5	679.32	12	5	1995
	ITH	International Tourists	1995-05-16	28	678.23	16	5	1995
	ITH	International Tourists	1995-05-17	27.75	679.04	17	5	1995
	ITH	International Tourists	1995-05-18	27.25	679.17	18	5	1995
	ITH	International Tourists	1995-05-19	27	683.33	19	5	1995
	ITH	International Tourists	1995-05-22	26.75	687	22	5	1995
	ITH	International Tourists	1995-05-23	26.75	692.67	23	5	1995
	ITH	International Tourists	1995-05-24	27	696.02	24	5	1995
	ITH	International Tourists	1995-05-25	27	712.75	25	5	1995
	ITH	International Tourists	1995-05-26	27	713.3	26	5	1995
	ITH	International Tourists	1995-05-29	26	717.19	29	5	1995
	ITH	International Tourists	1995-05-30	27	719.16	30	5	1995
	ITH	International Tourists	1995-05-31	26.5	720.94	31	5	1995
	ITH	International Tourists	1995-06-01	26.5	716.65	1	6	1995
	ITH	International Tourists	1995-06-02	26	712.98	2	6	1995
	ITH	International Tourists	1995-06-05	27	709.29	5	6	1995
	ITH	International Tourists	1995-06-06	27	716.04	6	6	1995
	ITH	International Tourists	1995-06-07	27	716.9	7	6	1995
	ITH	International Tourists	1995-06-08	27	728.69	8	6	1995
	ITH	International Tourists	1995-06-09	27	736.47	9	6	1995
	ITH	International Tourists	1995-06-13	27	751.89	13	6	1995
	ITH	International Tourists	1995-06-14	27	768.45	14	6	1995
	ITH	International Tourists	1995-06-15	35	775.88	15	6	1995
	ITH	International Tourists	1995-06-16	35.5	785.07	16	6	1995
	ITH	International Tourists	1995-06-19	35.5	799.51	19	6	1995
	ITH	International Tourists	1995-06-20	35.5	813.74	20	6	1995
	ITH	International Tourists	1995-06-21	38	858.78	21	6	1995
	ITH	International Tourists	1995-06-22	38	870.02	22	6	1995
	ITH	International Tourists	1995-06-23	38.25	891.71	23	6	1995
	ITH	International Tourists	1995-06-26	38.5	893.47	26	6	1995
	ITH	International Tourists	1995-06-27	41	895.5	27	6	1995
	ITH	International Tourists	1995-06-28	41	896.01	28	6	1995
	ITH	International Tourists	1995-06-29	45	893.64	29	6	1995
	ITH	International Tourists	1995-06-30	49	890.88	30	6	1995
	ITH	International Tourists	1995-07-03	50	895.38	3	7	1995
	ITH	International Tourists	1995-07-04	48	877.3	4	7	1995
	ITH	International Tourists	1995-07-05	45	840.35	5	7	1995
	ITH	International Tourists	1995-07-06	45	835.34	6	7	1995
	ITH	International Tourists	1995-07-07	40	836.09	7	7	1995
	ITH	International Tourists	1995-07-10	38	780.94	10	7	1995
	ITH	International Tourists	1995-07-11	33	793.41	11	7	1995
	ITH	International Tourists	1995-07-13	30	798.05	13	7	1995
	ITH	International Tourists	1995-07-14	27.25	796.33	14	7	1995
	ITH	International Tourists	1995-07-17	28	787.25	17	7	1995
	ITH	International Tourists	1995-07-18	28	783.02	18	7	1995
	ITH	International Tourists	1995-07-19	28	781.52	19	7	1995
	ITH	International Tourists	1995-07-20	28	781.48	20	7	1995
	ITH	International Tourists	1995-07-21	28	787.44	21	7	1995
	ITH	International Tourists	1995-07-24	28.25	784.99	24	7	1995
	ITH	International Tourists	1995-07-25	29	786.25	25	7	1995
	ITH	International Tourists	1995-07-26	29.25	788.07	26	7	1995
	ITH	International Tourists	1995-07-27	29	791.02	27	7	1995
	ITH	International Tourists	1995-07-28	29	799.66	28	7	1995
	ITH	International Tourists	1995-07-31	28.5	792.78	31	7	1995
	ITH	International Tourists	1995-08-01	28.5	768.22	1	8	1995
	ITH	International Tourists	1995-08-02	25.5	749.58	2	8	1995
	ITH	International Tourists	1995-08-03	25	752.4	3	8	1995
	ITH	International Tourists	1995-08-04	25	752.56	4	8	1995
	ITH	International Tourists	1995-08-07	25	765.7	7	8	1995
	ITH	International Tourists	1995-08-08	25	773.22	8	8	1995
	ITH	International Tourists	1995-08-09	24.5	769.79	9	8	1995
	ITH	International Tourists	1995-08-11	24.5	769.74	11	8	1995
	ITH	International Tourists	1995-08-14	24	763.46	14	8	1995
	ITH	International Tourists	1995-08-15	25	759.24	15	8	1995
	ITH	International Tourists	1995-08-16	24.75	759.54	16	8	1995
	ITH	International Tourists	1995-08-17	24	760.86	17	8	1995
	ITH	International Tourists	1995-08-18	24	759.85	18	8	1995
	ITH	International Tourists	1995-08-21	24	756.75	21	8	1995
	ITH	International Tourists	1995-08-22	24.25	756.61	22	8	1995
	ITH	International Tourists	1995-08-23	24	754.94	23	8	1995
	ITH	International Tourists	1995-08-24	24	742.15	24	8	1995
	ITH	International Tourists	1995-08-25	24	731.21	25	8	1995
	ITH	International Tourists	1995-08-28	22	711.65	28	8	1995
	ITH	International Tourists	1995-08-29	22	712.08	29	8	1995
	ITH	International Tourists	1995-08-30	22	715.39	30	8	1995
	ITH	International Tourists	1995-08-31	24	727.25	31	8	1995
	ITH	International Tourists	1995-09-01	24	731.17	1	9	1995
	ITH	International Tourists	1995-09-04	24.25	728.12	4	9	1995
	ITH	International Tourists	1995-09-05	24	724.85	5	9	1995
	ITH	International Tourists	1995-09-06	24.5	722.85	6	9	1995
	ITH	International Tourists	1995-09-07	24.5	716.05	7	9	1995
	ITH	International Tourists	1995-09-11	24	698.38	11	9	1995
	ITH	International Tourists	1995-09-12	24	695.51	12	9	1995
	ITH	International Tourists	1995-09-13	22	694.39	13	9	1995
	ITH	International Tourists	1995-09-14	22	696.31	14	9	1995
	ITH	International Tourists	1995-09-15	22	697.32	15	9	1995
	ITH	International Tourists	1995-09-18	24	706.22	18	9	1995
	ITH	International Tourists	1995-09-19	23	711.25	19	9	1995
	ITH	International Tourists	1995-09-20	24	713.23	20	9	1995
	ITH	International Tourists	1995-09-21	24.25	724.83	21	9	1995
	ITH	International Tourists	1995-09-22	26	736.26	22	9	1995
	ITH	International Tourists	1995-09-25	30.5	754.19	25	9	1995
	ITH	International Tourists	1995-09-27	31.5	752.43	27	9	1995
	ITH	International Tourists	1995-09-28	32.25	739.48	28	9	1995
	ITH	International Tourists	1995-09-29	29.75	738.44	29	9	1995
	ITH	International Tourists	1995-10-02	28.5	738.45	2	10	1995
	ITH	International Tourists	1995-10-03	28.5	736.79	3	10	1995
	ITH	International Tourists	1995-10-04	28	733.82	4	10	1995
	ITH	International Tourists	1995-10-05	25.75	728.74	5	10	1995
	ITH	International Tourists	1995-10-06	23	715.76	6	10	1995
	ITH	International Tourists	1995-10-09	27	715.62	9	10	1995
	ITH	International Tourists	1995-10-10	27	712.23	10	10	1995
	ITH	International Tourists	1995-10-11	27	712.17	11	10	1995
	ITH	International Tourists	1995-10-12	26	710.55	12	10	1995
	ITH	International Tourists	1995-10-13	25	709.82	13	10	1995
	ITH	International Tourists	1995-10-16	25	707.41	16	10	1995
	ITH	International Tourists	1995-10-17	25	702.58	17	10	1995
	ITH	International Tourists	1995-10-18	25	702.97	18	10	1995
	ITH	International Tourists	1995-10-19	25	704	19	10	1995
	ITH	International Tourists	1995-10-23	25	702.1	23	10	1995
	ITH	International Tourists	1995-10-24	25	702.8	24	10	1995
	ITH	International Tourists	1995-10-25	25	704.76	25	10	1995
	ITH	International Tourists	1995-10-26	25	701.59	26	10	1995
	ITH	International Tourists	1995-10-27	25	700.16	27	10	1995
	ITH	International Tourists	1995-10-31	25	697.75	31	10	1995
	ITH	International Tourists	1995-11-01	25	694.64	1	11	1995
	ITH	International Tourists	1995-11-02	25	694.77	2	11	1995
	ITH	International Tourists	1995-11-03	25	691.04	3	11	1995
	ITH	International Tourists	1995-11-07	25	688.59	7	11	1995
	ITH	International Tourists	1995-11-08	25	685.68	8	11	1995
	ITH	International Tourists	1995-11-09	25	680.52	9	11	1995
	ITH	International Tourists	1995-11-10	23.25	671.19	10	11	1995
	ITH	International Tourists	1995-11-13	25	671.79	13	11	1995
	ITH	International Tourists	1995-11-14	24.75	673.89	14	11	1995
	ITH	International Tourists	1995-11-15	24	667.75	15	11	1995
	ITH	International Tourists	1995-11-16	24.25	665.2	16	11	1995
	ITH	International Tourists	1995-11-17	23.5	663.19	17	11	1995
	ITH	International Tourists	1995-11-20	23.5	659.56	20	11	1995
	ITH	International Tourists	1995-11-21	23.5	654.3	21	11	1995
	ITH	International Tourists	1995-11-22	23.5	652.14	22	11	1995
	ITH	International Tourists	1995-11-23	22.5	633.15	23	11	1995
	ITH	International Tourists	1995-11-24	21	622.81	24	11	1995
	ITH	International Tourists	1995-11-27	20.75	621.71	27	11	1995
	ITH	International Tourists	1995-11-28	20.5	622.39	28	11	1995
	ITH	International Tourists	1995-11-29	20.5	624.01	29	11	1995
	ITH	International Tourists	1995-11-30	20	616.95	30	11	1995
	ITH	International Tourists	1995-12-01	19.25	607.79	1	12	1995
	ITH	International Tourists	1995-12-04	19.25	601.32	4	12	1995
	ITH	International Tourists	1995-12-05	20	591.04	5	12	1995
	ITH	International Tourists	1995-12-07	19	585.73	7	12	1995
	ITH	International Tourists	1995-12-08	18	578.78	8	12	1995
	ITH	International Tourists	1995-12-11	19	576.39	11	12	1995
	ITH	International Tourists	1995-12-12	19	582.22	12	12	1995
	ITH	International Tourists	1995-12-13	20	595.85	13	12	1995
	ITH	International Tourists	1995-12-14	20	597.01	14	12	1995
	ITH	International Tourists	1995-12-15	20	605.31	15	12	1995
	ITH	International Tourists	1995-12-18	20.25	606.14	18	12	1995
	ITH	International Tourists	1995-12-19	20	608.07	19	12	1995
	ITH	International Tourists	1995-12-20	20.75	601.81	20	12	1995
	ITH	International Tourists	1995-12-21	21	598.73	21	12	1995
	ITH	International Tourists	1995-12-22	20.5	595.62	22	12	1995
	ITH	International Tourists	1995-12-27	20	589.45	27	12	1995
	ITH	International Tourists	1995-12-28	19.5	586.69	28	12	1995
	ITH	International Tourists	1995-12-29	19.5	584.44	29	12	1995
	ITH	International Tourists	1996-01-02	20	571.11	2	1	1996
	ITH	International Tourists	1996-01-03	20	561.33	3	1	1996
	ITH	International Tourists	1996-01-04	19.75	560.34	4	1	1996
	ITH	International Tourists	1996-01-08	20	551.15	8	1	1996
	ITH	International Tourists	1996-01-09	20	544.69	9	1	1996
	ITH	International Tourists	1996-01-10	20.5	537.15	10	1	1996
	ITH	International Tourists	1996-01-11	20.25	530.64	11	1	1996
	ITH	International Tourists	1996-01-12	20	529.54	12	1	1996
	ITH	International Tourists	1996-01-16	20.25	530.58	16	1	1996
	ITH	International Tourists	1996-01-17	20.25	534.3	17	1	1996
	ITH	International Tourists	1996-01-18	20	564.37	18	1	1996
	ITH	International Tourists	1996-01-19	21	572.02	19	1	1996
	ITH	International Tourists	1996-01-22	30	584.94	22	1	1996
	ITH	International Tourists	1996-01-23	24.5	583.43	23	1	1996
	ITH	International Tourists	1996-01-24	22	571.14	24	1	1996
	ITH	International Tourists	1996-01-25	22	570.16	25	1	1996
	ITH	International Tourists	1996-01-26	23	569.58	26	1	1996
	ITH	International Tourists	1996-01-29	24	567.13	29	1	1996
	ITH	International Tourists	1996-01-30	24	567.27	30	1	1996
	ITH	International Tourists	1996-01-31	24	568.47	31	1	1996
	ITH	International Tourists	1996-02-01	24	574.11	1	2	1996
	ITH	International Tourists	1996-02-06	24	574.65	6	2	1996
	ITH	International Tourists	1996-02-07	23.5	576.26	7	2	1996
	ITH	International Tourists	1996-02-08	23.5	576.81	8	2	1996
	ITH	International Tourists	1996-02-09	23.5	574.09	9	2	1996
	ITH	International Tourists	1996-02-12	24	573.35	12	2	1996
	ITH	International Tourists	1996-02-13	23	570.58	13	2	1996
	ITH	International Tourists	1996-02-14	23	572.01	14	2	1996
	ITH	International Tourists	1996-02-15	23.5	572.86	15	2	1996
	ITH	International Tourists	1996-02-16	23	569.63	16	2	1996
	ITH	International Tourists	1996-02-19	23	569.01	19	2	1996
	ITH	International Tourists	1996-02-20	23	566.86	20	2	1996
	ITH	International Tourists	1996-02-21	22	565.15	21	2	1996
	ITH	International Tourists	1996-02-22	22	564.67	22	2	1996
	ITH	International Tourists	1996-02-23	23	564.39	23	2	1996
	ITH	International Tourists	1996-02-26	23	561.27	26	2	1996
	ITH	International Tourists	1996-02-27	22.5	551.8	27	2	1996
	ITH	International Tourists	1996-02-28	23	546.74	28	2	1996
	ITH	International Tourists	1996-02-29	22	545.53	29	2	1996
	ITH	International Tourists	1996-03-01	22	535.76	1	3	1996
	ITH	International Tourists	1996-03-05	20.25	532.6	5	3	1996
	ITH	International Tourists	1996-03-06	20.25	532.49	6	3	1996
	ITH	International Tourists	1996-03-07	21	538.46	7	3	1996
	ITH	International Tourists	1996-03-08	22	540.02	8	3	1996
	ITH	International Tourists	1996-03-11	22	541.97	11	3	1996
	ITH	International Tourists	1996-03-12	21.5	544.38	12	3	1996
	ITH	International Tourists	1996-03-13	21	549.75	13	3	1996
	ITH	International Tourists	1996-03-14	22.5	552.75	14	3	1996
	ITH	International Tourists	1996-03-15	22.5	554.16	15	3	1996
	ITH	International Tourists	1996-03-18	25	554.69	18	3	1996
	ITH	International Tourists	1996-03-19	24	557.83	19	3	1996
	ITH	International Tourists	1996-03-20	24	559.71	20	3	1996
	ITH	International Tourists	1996-03-21	24.75	563.88	21	3	1996
	ITH	International Tourists	1996-03-22	25	566.42	22	3	1996
	ITH	International Tourists	1996-03-25	25	568.02	25	3	1996
	ITH	International Tourists	1996-03-26	25.5	569.47	26	3	1996
	ITH	International Tourists	1996-03-27	25	572.02	27	3	1996
	ITH	International Tourists	1996-03-28	25	574.02	28	3	1996
	ITH	International Tourists	1996-03-29	24.5	574.72	29	3	1996
	ITH	International Tourists	1996-04-01	24	578.62	1	4	1996
	ITH	International Tourists	1996-04-02	24	595.67	2	4	1996
	ITH	International Tourists	1996-04-04	24.25	614.89	4	4	1996
	ITH	International Tourists	1996-04-08	24	619.14	8	4	1996
	ITH	International Tourists	1996-04-09	25	613.56	9	4	1996
	ITH	International Tourists	1996-04-10	25.25	610.88	10	4	1996
	ITH	International Tourists	1996-04-15	25.5	615.56	15	4	1996
	ITH	International Tourists	1996-04-17	26	613.96	17	4	1996
	ITH	International Tourists	1996-04-18	27.5	612.83	18	4	1996
	ITH	International Tourists	1996-04-19	27.5	613.55	19	4	1996
	ITH	International Tourists	1996-04-22	27.25	618.59	22	4	1996
	ITH	International Tourists	1996-04-23	27.25	619.27	23	4	1996
	ITH	International Tourists	1996-04-24	28	625.83	24	4	1996
	ITH	International Tourists	1996-04-25	31	631.26	25	4	1996
	ITH	International Tourists	1996-04-26	33.5	638	26	4	1996
	ITH	International Tourists	1996-04-29	36	646.08	29	4	1996
	ITH	International Tourists	1996-04-30	39	659.6	30	4	1996
	ITH	International Tourists	1996-05-06	37	671.98	6	5	1996
	ITH	International Tourists	1996-05-07	34	679.07	7	5	1996
	ITH	International Tourists	1996-05-08	32	687.41	8	5	1996
	ITH	International Tourists	1996-05-09	30	691.79	9	5	1996
	ITH	International Tourists	1996-05-10	30	698.03	10	5	1996
	ITH	International Tourists	1996-05-13	32	712.55	13	5	1996
	ITH	International Tourists	1996-05-14	33	711.48	14	5	1996
	ITH	International Tourists	1996-05-15	33	706.33	15	5	1996
	ITH	International Tourists	1996-05-16	30	706.1	16	5	1996
	ITH	International Tourists	1996-05-17	30	698.65	17	5	1996
	ITH	International Tourists	1996-05-20	29.75	706.26	20	5	1996
	ITH	International Tourists	1996-05-21	30	704.73	21	5	1996
	ITH	International Tourists	1996-05-22	32.5	715.64	22	5	1996
	ITH	International Tourists	1996-05-23	33	719.73	23	5	1996
	ITH	International Tourists	1996-05-24	33.25	724.79	24	5	1996
	ITH	International Tourists	1996-05-27	33	725.18	27	5	1996
	ITH	International Tourists	1996-05-28	32	729.74	28	5	1996
	ITH	International Tourists	1996-05-29	31.25	745.32	29	5	1996
	ITH	International Tourists	1996-05-30	31.75	759.5	30	5	1996
	ITH	International Tourists	1996-06-03	32	771.99	3	6	1996
	ITH	International Tourists	1996-06-04	30.75	775.84	4	6	1996
	ITH	International Tourists	1996-06-05	31.25	779.31	5	6	1996
	ITH	International Tourists	1996-06-06	31.5	780.65	6	6	1996
	ITH	International Tourists	1996-06-07	32	775.51	7	6	1996
	ITH	International Tourists	1996-06-10	31	772.07	10	6	1996
	ITH	International Tourists	1996-06-11	30.5	762.52	11	6	1996
	ITH	International Tourists	1996-06-12	30	748.9	12	6	1996
	ITH	International Tourists	1996-06-13	29.25	735.94	13	6	1996
	ITH	International Tourists	1996-06-14	30	730.24	14	6	1996
	ITH	International Tourists	1996-06-18	28	739.16	18	6	1996
	ITH	International Tourists	1996-06-19	30	752.09	19	6	1996
	ITH	International Tourists	1996-06-20	30	749.36	20	6	1996
	ITH	International Tourists	1996-06-21	30	737.96	21	6	1996
	ITH	International Tourists	1996-06-24	28.25	738.55	24	6	1996
	ITH	International Tourists	1996-06-25	30	740.51	25	6	1996
	ITH	International Tourists	1996-06-26	28.25	740.01	26	6	1996
	ITH	International Tourists	1996-06-27	29	745.96	27	6	1996
	ITH	International Tourists	1996-06-28	29	745.23	28	6	1996
	ITH	International Tourists	1996-07-01	28.25	750.85	1	7	1996
	ITH	International Tourists	1996-07-02	28.75	755.45	2	7	1996
	ITH	International Tourists	1996-07-03	29	756.97	3	7	1996
	ITH	International Tourists	1996-07-04	30	758.19	4	7	1996
	ITH	International Tourists	1996-07-05	29	757.22	5	7	1996
	ITH	International Tourists	1996-07-08	29	755.78	8	7	1996
	ITH	International Tourists	1996-07-09	29	754	9	7	1996
	ITH	International Tourists	1996-07-10	29	754.02	10	7	1996
	ITH	International Tourists	1996-07-11	28.75	752.34	11	7	1996
	ITH	International Tourists	1996-07-12	28	749.71	12	7	1996
	ITH	International Tourists	1996-07-15	28	744.67	15	7	1996
	ITH	International Tourists	1996-07-16	28	741.45	16	7	1996
	ITH	International Tourists	1996-07-17	27.5	741.54	17	7	1996
	ITH	International Tourists	1996-07-18	27	739.6	18	7	1996
	ITH	International Tourists	1996-07-19	27	730.83	19	7	1996
	ITH	International Tourists	1996-07-22	27	730.76	22	7	1996
	ITH	International Tourists	1996-07-23	28	733.27	23	7	1996
	ITH	International Tourists	1996-07-24	27.25	732.9	24	7	1996
	ITH	International Tourists	1996-07-25	27.25	733.5	25	7	1996
	ITH	International Tourists	1996-07-26	27.25	734.59	26	7	1996
	ITH	International Tourists	1996-07-31	27	731.27	31	7	1996
	ITH	International Tourists	1996-08-01	26.5	731.4	1	8	1996
	ITH	International Tourists	1996-08-02	26.25	729.45	2	8	1996
	ITH	International Tourists	1996-08-05	26.25	729.37	5	8	1996
	ITH	International Tourists	1996-08-06	26.5	728.09	6	8	1996
	ITH	International Tourists	1996-08-07	26.25	729.13	7	8	1996
	ITH	International Tourists	1996-08-08	27	731.24	8	8	1996
	ITH	International Tourists	1996-08-09	28	737.05	9	8	1996
	ITH	International Tourists	1996-08-12	29	744.36	12	8	1996
	ITH	International Tourists	1996-08-13	32	758.92	13	8	1996
	ITH	International Tourists	1996-08-14	33	768.22	14	8	1996
	ITH	International Tourists	1996-08-15	33	784.92	15	8	1996
	ITH	International Tourists	1996-08-16	31	807.02	16	8	1996
	ITH	International Tourists	1996-08-19	31	817.7	19	8	1996
	ITH	International Tourists	1996-08-20	33	832.54	20	8	1996
	ITH	International Tourists	1996-08-21	33	842.84	21	8	1996
	ITH	International Tourists	1996-08-22	33	840.45	22	8	1996
	ITH	International Tourists	1996-08-23	33	833.88	23	8	1996
	ITH	International Tourists	1996-08-26	35	846.52	26	8	1996
	ITH	International Tourists	1996-08-27	36	870.91	27	8	1996
	ITH	International Tourists	1996-08-29	37	899.61	29	8	1996
	ITH	International Tourists	1991-09-03	37.5	913.58	3	9	1991
	ITH	International Tourists	1991-09-04	37	917.92	4	9	1991
	ITH	International Tourists	1991-09-05	37	906.7	5	9	1991
	ITH	International Tourists	1991-09-06	36	896.17	6	9	1991
	ITH	International Tourists	1991-09-07	36	904.22	7	9	1991
	ITH	International Tourists	1991-09-08	35	912.18	8	9	1991
	ITH	International Tourists	1991-09-09	35	919.24	9	9	1991
	ITH	International Tourists	1991-09-10	36	921.33	10	9	1991
	ITH	International Tourists	1991-09-11	35	919.48	11	9	1991
	ITH	International Tourists	1991-09-12	35	912.86	12	9	1991
	ITH	International Tourists	1991-09-13	35	915.09	13	9	1991
	ITH	International Tourists	1991-09-14	34.25	924.49	14	9	1991
	ITH	International Tourists	1991-09-15	36.25	941.85	15	9	1991
	ITH	International Tourists	1991-09-16	38	952.54	16	9	1991
	ITH	International Tourists	1991-09-17	39	957.55	17	9	1991
	ITH	International Tourists	1991-09-18	38	954.31	18	9	1991
	ITH	International Tourists	1991-09-19	38	946.79	19	9	1991
	ITH	International Tourists	1991-09-20	39	943.38	20	9	1991
	ITH	International Tourists	1991-09-21	37	954.75	21	9	1991
	ITH	International Tourists	1991-09-22	38	953.19	22	9	1991
	ITH	International Tourists	1991-09-23	37	946.72	23	9	1991
	ITH	International Tourists	1991-09-24	36.25	932.73	24	9	1991
	ITH	International Tourists	1991-09-25	36	926.62	25	9	1991
	ITH	International Tourists	1991-09-26	34	916.87	26	9	1991
	ITH	International Tourists	1991-09-27	32	911.06	27	9	1991
	ITH	International Tourists	1991-09-28	32.5	918.09	28	9	1991
	ITH	International Tourists	1991-09-29	33	922.71	29	9	1991
	ITH	International Tourists	1991-09-30	33.5	932.09	30	9	1991
	ITH	International Tourists	1991-10-01	35	950.74	1	10	1991
	ITH	International Tourists	1991-10-02	36.5	966.78	2	10	1991
	ITH	International Tourists	1991-10-03	38	974.62	3	10	1991
	ITH	International Tourists	1991-10-04	37	978.97	4	10	1991
	ITH	International Tourists	1991-10-05	37.25	987.25	5	10	1991
	ITH	International Tourists	1991-10-06	37	988.07	6	10	1991
	ITH	International Tourists	1991-10-07	37.75	991.41	7	10	1991
	ITH	International Tourists	1991-10-08	37	998.95	8	10	1991
	ITH	International Tourists	1991-10-09	37	1006.96	9	10	1991
	ITH	International Tourists	1991-10-10	37.5	1022.66	10	10	1991
	ITH	International Tourists	1991-10-11	40	1035.59	11	10	1991
	ITH	International Tourists	1991-10-12	39	1051.78	12	10	1991
	ITH	International Tourists	1991-10-13	40	1066.13	13	10	1991
	ITH	International Tourists	1991-10-14	39	1077.61	14	10	1991
	ITH	International Tourists	1991-10-15	38.75	1097.98	15	10	1991
	ITH	International Tourists	1991-10-16	37	1114.96	16	10	1991
	ITH	International Tourists	1991-10-17	36	1111.46	17	10	1991
	ITH	International Tourists	1991-10-18	37	1106.57	18	10	1991
	ITH	International Tourists	1991-10-19	35	1111.5	19	10	1991
	ITH	International Tourists	1991-10-20	36.75	1115.98	20	10	1991
	ITH	International Tourists	1991-10-21	35	1122.16	21	10	1991
	ITH	International Tourists	1991-10-22	35	1130.76	22	10	1991
	ITH	International Tourists	1991-10-23	37.25	1131.96	23	10	1991
	ITH	International Tourists	1991-10-24	37	1132.37	24	10	1991
	ITH	International Tourists	1991-10-25	35	1134.24	25	10	1991
	ITH	International Tourists	1991-10-26	35.25	1162.9	26	10	1991
	ITH	International Tourists	1991-10-27	35.75	1187.81	27	10	1991
	ITH	International Tourists	1991-10-28	37	1231.01	28	10	1991
	ITH	International Tourists	1991-10-29	37	1261.1	29	10	1991
	ITH	International Tourists	1991-10-30	39	1277.42	30	10	1991
	ITH	International Tourists	1991-10-31	39	1300.4	31	10	1991
	ITH	International Tourists	1991-11-01	39	1328.8	1	11	1991
	ITH	International Tourists	1991-11-02	38	1352.03	2	11	1991
	ITH	International Tourists	1991-11-03	39	1367.95	3	11	1991
	ITH	International Tourists	1991-11-04	40	1373.48	4	11	1991
	ITH	International Tourists	1991-11-05	41.75	1368.25	5	11	1991
	ITH	International Tourists	1991-11-06	43	1375.12	6	11	1991
	ITH	International Tourists	1991-11-07	42.5	1378.82	7	11	1991
	ITH	International Tourists	1991-11-08	43	1377.59	8	11	1991
	ITH	International Tourists	1991-11-09	40	1366.96	9	11	1991
	ITH	International Tourists	1991-11-10	41	1359	10	11	1991
	ITH	International Tourists	1991-11-11	41	1343.45	11	11	1991
	ITH	International Tourists	1991-11-12	40	1344.91	12	11	1991
	ITH	International Tourists	1991-11-13	41	1346.32	13	11	1991
	ITH	International Tourists	1991-11-14	39	1328.68	14	11	1991
	ITH	International Tourists	1991-11-15	38	1321.8	15	11	1991
	ITH	International Tourists	1991-11-16	40	1300.3	16	11	1991
	ITH	International Tourists	1991-11-17	38	1268.38	17	11	1991
	ITH	International Tourists	1991-11-18	37	1240.79	18	11	1991
	ITH	International Tourists	1991-11-19	35	1252.02	19	11	1991
	ITH	International Tourists	1991-11-20	34	1267.47	20	11	1991
	ITH	International Tourists	1991-11-21	36	1256.48	21	11	1991
	ITH	International Tourists	1991-11-22	37	1251.44	22	11	1991
	ITH	International Tourists	1991-11-23	37	1259.39	23	11	1991
	ITH	International Tourists	1991-11-24	38	1239.01	24	11	1991
	ITH	International Tourists	1991-11-25	38	1216.52	25	11	1991
	ITH	International Tourists	1991-11-26	36	1196.71	26	11	1991
	ITH	International Tourists	1991-11-27	36	1183.07	27	11	1991
	ITH	International Tourists	1991-11-28	36	1190.33	28	11	1991
	ITH	International Tourists	1991-11-29	35	1191.59	29	11	1991
	ITH	International Tourists	1991-11-30	34	1176.56	30	11	1991
	ITH	International Tourists	1991-12-01	34	1158.82	1	12	1991
	ITH	International Tourists	1991-12-02	34	1161.32	2	12	1991
	ITH	International Tourists	1991-12-03	34	1157.34	3	12	1991
	ITH	International Tourists	1991-12-04	33.5	1166.22	4	12	1991
	ITH	International Tourists	1991-12-05	31	1182.71	5	12	1991
	ITH	International Tourists	1991-12-06	32	1200.21	6	12	1991
	ITH	International Tourists	1991-12-07	32	1197.83	7	12	1991
	ITH	International Tourists	1991-12-08	32	1193.03	8	12	1991
	ITH	International Tourists	1991-12-09	32	1162.36	9	12	1991
	ITH	International Tourists	1991-12-10	30	1129.76	10	12	1991
	ITH	International Tourists	1991-12-11	29.75	1098.19	11	12	1991
	ITH	International Tourists	1991-12-12	27	1050.85	12	12	1991
	ITH	International Tourists	1991-12-13	22	991.08	13	12	1991
	ITH	International Tourists	1991-12-14	25	1017.17	14	12	1991
	ITH	International Tourists	1991-12-15	28	1044.19	15	12	1991
	ITH	International Tourists	1991-12-16	29	1047.56	16	12	1991
	ITH	International Tourists	1991-12-17	25	1023.95	17	12	1991
	ITH	International Tourists	1991-12-18	26	997.8	18	12	1991
	ITH	International Tourists	1991-12-19	27	1016.08	19	12	1991
	ITH	International Tourists	1991-12-20	27	1015.15	20	12	1991
	ITH	International Tourists	1991-12-21	25	989.95	21	12	1991
	ITH	International Tourists	1991-12-22	25	981.52	22	12	1991
	ITH	International Tourists	1991-12-23	24	973.75	23	12	1991
	ITH	International Tourists	1991-12-24	22	928.27	24	12	1991
	ITH	International Tourists	1991-12-25	20	911.56	25	12	1991
	ITH	International Tourists	1991-12-26	22	909.42	26	12	1991
	ITH	International Tourists	1991-12-27	22	927.76	27	12	1991
	ITH	International Tourists	1991-12-28	20.5	927.67	28	12	1991
	ITH	International Tourists	1991-12-29	21.25	952.44	29	12	1991
	ITH	International Tourists	1991-12-30	25	987.49	30	12	1991
	ITH	International Tourists	1991-12-31	25	988.27	31	12	1991
	ITH	International Tourists	1992-01-01	25	981.73	1	1	1992
	ITH	International Tourists	1992-01-02	25	979.59	2	1	1992
	ITH	International Tourists	1992-01-03	25	981.66	3	1	1992
	ITH	International Tourists	1992-01-04	26	984.41	4	1	1992
	ITH	International Tourists	1992-01-05	26	985.2	5	1	1992
	ITH	International Tourists	1992-01-06	26	992.57	6	1	1992
	ITH	International Tourists	1992-01-07	26	997.35	7	1	1992
	ITH	International Tourists	1992-01-08	25	998.79	8	1	1992
	ITH	International Tourists	1992-01-09	25	1000.48	9	1	1992
	ITH	International Tourists	1992-01-10	24.5	1002.56	10	1	1992
	ITH	International Tourists	1992-01-11	24.5	1007.37	11	1	1992
	ITH	International Tourists	1992-01-12	24	995.67	12	1	1992
	ITH	International Tourists	1992-01-13	24	989.83	13	1	1992
	ITH	International Tourists	1992-01-14	24	986.71	14	1	1992
	ITH	International Tourists	1992-01-15	23	987.04	15	1	1992
	ITH	International Tourists	1992-01-16	22	978.64	16	1	1992
	ITH	International Tourists	1992-01-17	22.5	976.61	17	1	1992
	ITH	International Tourists	1992-01-18	20	976.47	18	1	1992
	ITH	International Tourists	1992-01-19	20	978.62	19	1	1992
	ITH	International Tourists	1992-01-20	21	985.04	20	1	1992
	ITH	International Tourists	1992-01-21	22.25	988.95	21	1	1992
	ITH	International Tourists	1992-01-22	24	991.57	22	1	1992
	ITH	International Tourists	1992-01-23	24	994.62	23	1	1992
	ITH	International Tourists	1992-01-24	24	994.42	24	1	1992
	ITH	International Tourists	1992-01-25	24	999.22	25	1	1992
	ITH	International Tourists	1992-01-26	24	1002.49	26	1	1992
	ITH	International Tourists	1992-01-27	24	1009.97	27	1	1992
	ITH	International Tourists	1992-01-28	24	1017.76	28	1	1992
	ITH	International Tourists	1992-01-29	23.5	1015.03	29	1	1992
	ITH	International Tourists	1992-01-30	23	1017.13	30	1	1992
	ITH	International Tourists	1992-01-31	24	993.57	31	1	1992
	ITH	International Tourists	1992-02-01	24	1016.78	1	2	1992
	ITH	International Tourists	1992-02-02	28	1043.3	2	2	1992
	ITH	International Tourists	1992-02-03	29.5	1055.26	3	2	1992
	ITH	International Tourists	1992-02-04	29	1048.58	4	2	1992
	ITH	International Tourists	1992-02-05	28	1059.38	5	2	1992
	ITH	International Tourists	1992-02-06	29	1082.48	6	2	1992
	ITH	International Tourists	1992-02-07	28	1114.75	7	2	1992
	ITH	International Tourists	1992-02-08	30	1130.36	8	2	1992
	ITH	International Tourists	1992-02-09	31	1122.07	9	2	1992
	ITH	International Tourists	1992-02-10	31	1139.71	10	2	1992
	ITH	International Tourists	1992-02-11	31	1158.03	11	2	1992
	ITH	International Tourists	1992-02-12	32	1168.33	12	2	1992
	ITH	International Tourists	1992-02-13	31	1171.38	13	2	1992
	ITH	International Tourists	1992-02-14	30.75	1172.98	14	2	1992
	ITH	International Tourists	1992-02-15	29	1167	15	2	1992
	ITH	International Tourists	1992-02-16	26.5	1147.52	16	2	1992
	ITH	International Tourists	1992-02-17	27	1151.63	17	2	1992
	ITH	International Tourists	1992-02-18	30	1167.35	18	2	1992
	ITH	International Tourists	1992-02-19	30	1163.53	19	2	1992
	ITH	International Tourists	1992-02-20	28	1150.86	20	2	1992
	ITH	International Tourists	1992-02-21	27.25	1143.23	21	2	1992
	ITH	International Tourists	1992-02-22	27	1135.58	22	2	1992
	ITH	International Tourists	1992-02-23	27	1124.68	23	2	1992
	ITH	International Tourists	1992-02-24	27	1123.86	24	2	1992
	ITH	International Tourists	1992-02-25	28	1130.88	25	2	1992
	ITH	International Tourists	1992-02-26	28	1135.35	26	2	1992
	ITH	International Tourists	1992-02-27	28.75	1129.84	27	2	1992
	ITH	International Tourists	1992-02-28	28	1128.22	28	2	1992
	ITH	International Tourists	1992-02-29	28.5	1111.05	29	2	1992
	ITH	International Tourists	1992-03-01	27.5	1107.49	1	3	1992
	ITH	International Tourists	1992-03-02	27	1115.35	2	3	1992
	ITH	International Tourists	1992-03-03	26.5	1081.27	3	3	1992
	ITH	International Tourists	1992-03-04	24	1078.15	4	3	1992
	ITH	International Tourists	1992-03-05	26	1087.56	5	3	1992
	ITH	International Tourists	1992-03-06	28	1098.12	6	3	1992
	ITH	International Tourists	1992-03-07	27.5	1132.81	7	3	1992
	ITH	International Tourists	1992-03-08	28	1129.99	8	3	1992
	ITH	International Tourists	1992-03-09	28	1121.79	9	3	1992
	ITH	International Tourists	1992-03-10	27.5	1070.81	10	3	1992
	ITH	International Tourists	1992-03-11	27	1077.53	11	3	1992
	ITH	International Tourists	1992-03-12	27.5	1081.01	12	3	1992
	ITH	International Tourists	1992-03-13	27	1085.78	13	3	1992
	ITH	International Tourists	1992-03-14	27	1070.98	14	3	1992
	ITH	International Tourists	1992-03-15	21	1043.68	15	3	1992
	ITH	International Tourists	1992-03-16	22.5	1040.87	16	3	1992
	ITH	International Tourists	1992-03-17	21.5	988.54	17	3	1992
	ITH	International Tourists	1992-03-18	20.25	972.61	18	3	1992
	ITH	International Tourists	1992-03-19	21.5	971.19	19	3	1992
	ITH	International Tourists	1992-03-20	21	970.11	20	3	1992
	ITH	International Tourists	1992-03-21	21	965.66	21	3	1992
	ITH	International Tourists	1992-03-22	23	988.43	22	3	1992
	ITH	International Tourists	1992-03-23	26	1020.88	23	3	1992
	ITH	International Tourists	1992-03-24	26	1038.86	24	3	1992
	ITH	International Tourists	1992-03-25	25.75	1033.56	25	3	1992
	ITH	International Tourists	1992-03-26	24	1028.55	26	3	1992
	ITH	International Tourists	1992-03-27	22.75	1019.41	27	3	1992
	ITH	International Tourists	1992-03-28	22	1008.62	28	3	1992
	ITH	International Tourists	1992-03-29	22	987.67	29	3	1992
	ITH	International Tourists	1992-03-30	22	971.28	30	3	1992
	ITH	International Tourists	1992-03-31	22	959.98	31	3	1992
	ITH	International Tourists	1992-04-01	21	837.65	1	4	1992
	ITH	International Tourists	1992-04-02	20.5	844.29	2	4	1992
	ITH	International Tourists	1992-04-03	20	826.76	3	4	1992
	ITH	International Tourists	1992-04-04	20	811.61	4	4	1992
	ITH	International Tourists	1992-04-05	17	794.91	5	4	1992
	ITH	International Tourists	1992-04-06	18	822.1	6	4	1992
	ITH	International Tourists	1992-04-07	18	850.46	7	4	1992
	ITH	International Tourists	1992-04-08	20	890.26	8	4	1992
	ITH	International Tourists	1992-04-09	20	864.03	9	4	1992
	ITH	International Tourists	1992-04-10	19	866.7	10	4	1992
	ITH	International Tourists	1992-04-11	19.75	873.5	11	4	1992
	ITH	International Tourists	1992-04-12	19.75	860.46	12	4	1992
	ITH	International Tourists	1992-04-13	19.75	853.5	13	4	1992
	ITH	International Tourists	1992-04-14	20	849.17	14	4	1992
	ITH	International Tourists	1992-04-15	20	844.97	15	4	1992
	ITH	International Tourists	1992-04-16	20	841.72	16	4	1992
	ITH	International Tourists	1992-04-17	20	835.18	17	4	1992
	ITH	International Tourists	1992-04-18	20	833.15	18	4	1992
	ITH	International Tourists	1992-04-19	20	824.26	19	4	1992
	ITH	International Tourists	1992-04-20	20	822.6	20	4	1992
	ITH	International Tourists	1992-04-21	19	814.67	21	4	1992
	ITH	International Tourists	1992-04-22	19.5	812.17	22	4	1992
	ITH	International Tourists	1992-04-23	20	812.77	23	4	1992
	ITH	International Tourists	1992-04-24	19.5	792.6	24	4	1992
	ITH	International Tourists	1992-04-25	17	766.48	25	4	1992
	ITH	International Tourists	1992-04-26	16.5	754.49	26	4	1992
	ITH	International Tourists	1992-04-27	16.5	725.65	27	4	1992
	ITH	International Tourists	1992-04-28	16.5	718.64	28	4	1992
	ITH	International Tourists	1992-04-29	16	705.48	29	4	1992
	ITH	International Tourists	1992-04-30	14	676.43	30	4	1992
	ITH	International Tourists	1992-05-01	14	664.48	1	5	1992
	ITH	International Tourists	1992-05-02	13	656.14	2	5	1992
	ITH	International Tourists	1992-05-03	13.25	703.64	3	5	1992
	ITH	International Tourists	1992-05-04	13.5	708.41	4	5	1992
	ITH	International Tourists	1992-05-05	14.25	749.8	5	5	1992
	ITH	International Tourists	1992-05-06	14	738.92	6	5	1992
	ITH	International Tourists	1992-05-07	14	738.32	7	5	1992
	ITH	International Tourists	1992-05-08	13.75	747.4	8	5	1992
	ITH	International Tourists	1992-05-09	13	747.65	9	5	1992
	ITH	International Tourists	1992-05-10	13	749.17	10	5	1992
	ITH	International Tourists	1992-05-11	13	747.62	11	5	1992
	ITH	International Tourists	1992-05-12	13	746.76	12	5	1992
	ITH	International Tourists	1992-05-13	12.75	741.9	13	5	1992
	ITH	International Tourists	1992-05-14	12.75	739.07	14	5	1992
	ITH	International Tourists	1992-05-15	12.75	737.94	15	5	1992
	ITH	International Tourists	1992-05-16	12.75	737.32	16	5	1992
	ITH	International Tourists	1992-05-17	12.75	742.45	17	5	1992
	ITH	International Tourists	1992-05-18	12.75	749.07	18	5	1992
	ITH	International Tourists	1992-05-19	12.75	750.71	19	5	1992
	ITH	International Tourists	1992-05-20	12.5	753.16	20	5	1992
	ITH	International Tourists	1992-05-21	12.5	752.28	21	5	1992
	ITH	International Tourists	1992-05-22	12.75	751.18	22	5	1992
	ITH	International Tourists	1992-05-23	12.75	747.1	23	5	1992
	ITH	International Tourists	1992-05-24	12.5	745.04	24	5	1992
	ITH	International Tourists	1992-05-25	13	744.17	25	5	1992
	ITH	International Tourists	1992-05-26	12.5	750.49	26	5	1992
	ITH	International Tourists	1992-05-27	12	747.71	27	5	1992
	ITH	International Tourists	1992-05-28	12.25	747.08	28	5	1992
	ITH	International Tourists	1992-05-29	13	748.21	29	5	1992
	ITH	International Tourists	1992-05-30	12.5	753.7	30	5	1992
	ITH	International Tourists	1992-05-31	12.25	751.8	31	5	1992
	ITH	International Tourists	1992-06-01	12.25	748.92	1	6	1992
	ITH	International Tourists	1992-06-02	12	748.32	2	6	1992
	ITH	International Tourists	1992-06-03	12	742.22	3	6	1992
	ITH	International Tourists	1992-06-04	12	736.47	4	6	1992
	ITH	International Tourists	1992-06-05	12.25	727.46	5	6	1992
	ITH	International Tourists	1992-06-06	12	721.09	6	6	1992
	ITH	International Tourists	1992-06-07	12	710.75	7	6	1992
	ITH	International Tourists	1992-06-08	12	694.85	8	6	1992
	ITH	International Tourists	1992-06-09	11	686.13	9	6	1992
	ITH	International Tourists	1992-06-10	10.25	680.38	10	6	1992
	ITH	International Tourists	1992-06-11	10.5	666.58	11	6	1992
	ITH	International Tourists	1992-06-12	11.5	675.47	12	6	1992
	ITH	International Tourists	1992-06-13	11.5	665.29	13	6	1992
	ITH	International Tourists	1992-06-14	11.5	660.34	14	6	1992
	ITH	International Tourists	1992-06-15	11.5	651.59	15	6	1992
	ITH	International Tourists	1992-06-16	11.5	637.62	16	6	1992
	ITH	International Tourists	1992-06-17	12.5	637.51	17	6	1992
	ITH	International Tourists	1992-06-18	12.5	631.77	18	6	1992
	ITH	International Tourists	1992-06-19	13	637.35	19	6	1992
	ITH	International Tourists	1992-06-20	13.5	652.96	20	6	1992
	ITH	International Tourists	1992-06-21	14.5	669.23	21	6	1992
	ITH	International Tourists	1992-06-22	14	657.37	22	6	1992
	ITH	International Tourists	1992-06-23	14.25	656.39	23	6	1992
	ITH	International Tourists	1992-06-24	14.5	651.95	24	6	1992
	ITH	International Tourists	1992-06-25	15.5	652.48	25	6	1992
	ITH	International Tourists	1992-06-26	16	652.73	26	6	1992
	ITH	International Tourists	1992-06-27	15.5	649.96	27	6	1992
	ITH	International Tourists	1992-06-28	15.5	654.65	28	6	1992
	ITH	International Tourists	1992-06-29	15.25	655.65	29	6	1992
	ITH	International Tourists	1992-06-30	15	655.22	30	6	1992
	ITH	International Tourists	1992-07-01	15	659.57	1	7	1992
	ITH	International Tourists	1992-07-02	15.25	659.26	2	7	1992
	ITH	International Tourists	1992-07-03	15.25	664.69	3	7	1992
	ITH	International Tourists	1992-07-04	15.25	674.2	4	7	1992
	ITH	International Tourists	1992-07-05	15.25	677.14	5	7	1992
	ITH	International Tourists	1992-07-06	15.25	661.76	6	7	1992
	ITH	International Tourists	1992-07-07	15.75	661.2	7	7	1992
	ITH	International Tourists	1992-07-08	15.75	663.73	8	7	1992
	ITH	International Tourists	1992-07-09	15.25	660.88	9	7	1992
	ITH	International Tourists	1992-07-10	15.75	662.31	10	7	1992
	ITH	International Tourists	1992-07-11	15.75	666.01	11	7	1992
	ITH	International Tourists	1992-07-12	15.5	664.26	12	7	1992
	ITH	International Tourists	1992-07-13	15.5	663.67	13	7	1992
	ITH	International Tourists	1992-07-14	15.5	664.45	14	7	1992
	ITH	International Tourists	1992-07-15	15.5	667.75	15	7	1992
	ITH	International Tourists	1992-07-16	15.5	657.76	16	7	1992
	ITH	International Tourists	1992-07-17	15.5	657.96	17	7	1992
	ITH	International Tourists	1992-07-18	15.5	657.25	18	7	1992
	ITH	International Tourists	1992-07-19	15.5	656.04	19	7	1992
	ITH	International Tourists	1992-07-20	15.5	657.34	20	7	1992
	ITH	International Tourists	1992-07-21	15.5	660.03	21	7	1992
	ITH	International Tourists	1992-07-22	15.5	662.07	22	7	1992
	ITH	International Tourists	1992-07-23	15.5	671.02	23	7	1992
	ITH	International Tourists	1992-07-24	15.5	676.55	24	7	1992
	ITH	International Tourists	1992-07-25	15.5	703.91	25	7	1992
	ITH	International Tourists	1992-07-26	15	690.37	26	7	1992
	ITH	International Tourists	1992-07-27	14	684.16	27	7	1992
	ITH	International Tourists	1992-07-28	14	675.08	28	7	1992
	ITH	International Tourists	1992-07-29	14	672.83	29	7	1992
	ITH	International Tourists	1992-07-30	14	669.32	30	7	1992
	ITH	International Tourists	1992-07-31	14	652.1	31	7	1992
	ITH	International Tourists	1992-08-01	14	651.65	1	8	1992
	ITH	International Tourists	1992-08-02	14	651.51	2	8	1992
	ITH	International Tourists	1992-08-03	14.25	652.04	3	8	1992
	ITH	International Tourists	1992-08-04	14.25	639.58	4	8	1992
	ITH	International Tourists	1992-08-05	14.25	611.67	5	8	1992
	ITH	International Tourists	1992-08-06	14.25	610.13	6	8	1992
	ITH	International Tourists	1992-08-07	14.25	606.84	7	8	1992
	ITH	International Tourists	1992-08-08	14.25	603.99	8	8	1992
	ITH	International Tourists	1992-08-09	15	599.07	9	8	1992
	ITH	International Tourists	1992-08-10	14.5	593.49	10	8	1992
	ITH	International Tourists	1992-08-11	15	589.03	11	8	1992
	ITH	International Tourists	1992-08-12	14.25	574.53	12	8	1992
	ITH	International Tourists	1992-08-13	14.25	570.53	13	8	1992
	ITH	International Tourists	1992-08-14	14	553.79	14	8	1992
	ITH	International Tourists	1992-08-15	14	552.41	15	8	1992
	ITH	International Tourists	1992-08-16	14	555.16	16	8	1992
	ITH	International Tourists	1992-08-17	14	561.56	17	8	1992
	ITH	International Tourists	1992-08-18	14	561.17	18	8	1992
	ITH	International Tourists	1992-08-19	13	556.63	19	8	1992
	ITH	International Tourists	1992-08-20	13	556.38	20	8	1992
	ITH	International Tourists	1992-08-21	13	556.31	21	8	1992
	ITH	International Tourists	1992-08-22	13.5	556.45	22	8	1992
	ITH	International Tourists	1992-08-23	13.5	559.25	23	8	1992
	ITH	International Tourists	1992-08-24	13.5	558.67	24	8	1992
	COXY	Ceylon Oxygon	1992-08-25	89.25	667	25	8	1992
	COXY	Ceylon Oxygon	1992-08-26	88	658.72	26	8	1992
	COXY	Ceylon Oxygon	1992-08-27	86	649.23	27	8	1992
	COXY	Ceylon Oxygon	1992-08-28	86	652.57	28	8	1992
	COXY	Ceylon Oxygon	1992-08-29	85.75	643.52	29	8	1992
	COXY	Ceylon Oxygon	1992-08-30	87	638.38	30	8	1992
	COXY	Ceylon Oxygon	1992-08-31	85.25	641.75	31	8	1992
	COXY	Ceylon Oxygon	1992-09-01	85	639.5	1	9	1992
	COXY	Ceylon Oxygon	1992-09-02	82	634.14	2	9	1992
	COXY	Ceylon Oxygon	1992-09-03	79.5	633.45	3	9	1992
	COXY	Ceylon Oxygon	1992-09-04	79	634.22	4	9	1992
	COXY	Ceylon Oxygon	1992-09-05	80	632.29	5	9	1992
	COXY	Ceylon Oxygon	1992-09-06	80	634.66	6	9	1992
	COXY	Ceylon Oxygon	1992-09-07	80	623.41	7	9	1992
	COXY	Ceylon Oxygon	1992-09-08	80.25	625.02	8	9	1992
	COXY	Ceylon Oxygon	1992-09-09	80.5	625.13	9	9	1992
	COXY	Ceylon Oxygon	1992-09-10	80.5	627.05	10	9	1992
	COXY	Ceylon Oxygon	1992-09-11	85	630.78	11	9	1992
	COXY	Ceylon Oxygon	1992-09-12	90.5	633.01	12	9	1992
	COXY	Ceylon Oxygon	1992-09-13	103.5	642.24	13	9	1992
	COXY	Ceylon Oxygon	1992-09-14	103	646.49	14	9	1992
	COXY	Ceylon Oxygon	1992-09-15	99	647.77	15	9	1992
	COXY	Ceylon Oxygon	1992-09-16	93.75	650.86	16	9	1992
	COXY	Ceylon Oxygon	1992-09-17	90	647.09	17	9	1992
	COXY	Ceylon Oxygon	1992-09-18	94	647.88	18	9	1992
	COXY	Ceylon Oxygon	1992-09-19	94.5	651.58	19	9	1992
	COXY	Ceylon Oxygon	1992-09-20	90.25	651.63	20	9	1992
	COXY	Ceylon Oxygon	1992-09-21	89.75	651.98	21	9	1992
	COXY	Ceylon Oxygon	1992-09-22	91.25	653.9	22	9	1992
	COXY	Ceylon Oxygon	1992-09-23	91	654.35	23	9	1992
	COXY	Ceylon Oxygon	1992-09-24	89.75	657.26	24	9	1992
	COXY	Ceylon Oxygon	1992-09-25	88.75	661.06	25	9	1992
	COXY	Ceylon Oxygon	1992-09-26	89	663.74	26	9	1992
	COXY	Ceylon Oxygon	1992-09-27	87.5	661.25	27	9	1992
	COXY	Ceylon Oxygon	1992-09-28	90	665.48	28	9	1992
	COXY	Ceylon Oxygon	1992-09-29	89.5	668.65	29	9	1992
	COXY	Ceylon Oxygon	1992-09-30	89.25	670.43	30	9	1992
	COXY	Ceylon Oxygon	1992-10-01	89.5	672.59	1	10	1992
	COXY	Ceylon Oxygon	1992-10-02	96.5	674.05	2	10	1992
	COXY	Ceylon Oxygon	1992-10-03	96	677.88	3	10	1992
	COXY	Ceylon Oxygon	1992-10-04	96.25	678.03	4	10	1992
	COXY	Ceylon Oxygon	1992-10-05	96.25	678.02	5	10	1992
	COXY	Ceylon Oxygon	1992-10-06	96	678.97	6	10	1992
	COXY	Ceylon Oxygon	1992-10-07	95	681.11	7	10	1992
	COXY	Ceylon Oxygon	1992-10-08	94	679.24	8	10	1992
	COXY	Ceylon Oxygon	1992-10-09	93	679.93	9	10	1992
	COXY	Ceylon Oxygon	1992-10-10	94	679.32	10	10	1992
	COXY	Ceylon Oxygon	1992-10-11	93	678.23	11	10	1992
	COXY	Ceylon Oxygon	1992-10-12	94.5	679.04	12	10	1992
	COXY	Ceylon Oxygon	1992-10-13	95	679.17	13	10	1992
	COXY	Ceylon Oxygon	1992-10-14	95	683.33	14	10	1992
	COXY	Ceylon Oxygon	1992-10-15	95	687	15	10	1992
	COXY	Ceylon Oxygon	1992-10-16	95	688.49	16	10	1992
	COXY	Ceylon Oxygon	1992-10-17	93.25	692.67	17	10	1992
	COXY	Ceylon Oxygon	1992-10-18	93	696.02	18	10	1992
	COXY	Ceylon Oxygon	1992-10-19	94	704.46	19	10	1992
	COXY	Ceylon Oxygon	1992-10-20	95.5	711.65	20	10	1992
	COXY	Ceylon Oxygon	1992-10-21	95.5	712.75	21	10	1992
	COXY	Ceylon Oxygon	1992-10-22	96	713.3	22	10	1992
	COXY	Ceylon Oxygon	1992-10-23	95.5	717.19	23	10	1992
	COXY	Ceylon Oxygon	1992-10-24	94.75	719.16	24	10	1992
	COXY	Ceylon Oxygon	1992-10-25	94.5	720.94	25	10	1992
	COXY	Ceylon Oxygon	1992-10-26	95.5	716.65	26	10	1992
	COXY	Ceylon Oxygon	1992-10-27	95.75	711.71	27	10	1992
	COXY	Ceylon Oxygon	1992-10-28	94.25	712.98	28	10	1992
	COXY	Ceylon Oxygon	1992-10-29	94	710.55	29	10	1992
	COXY	Ceylon Oxygon	1992-10-30	92	709.29	30	10	1992
	COXY	Ceylon Oxygon	1992-10-31	90	711.38	31	10	1992
	COXY	Ceylon Oxygon	1992-11-01	90	716.04	1	11	1992
	COXY	Ceylon Oxygon	1992-11-02	89.75	716.9	2	11	1992
	COXY	Ceylon Oxygon	1992-11-03	89.25	724.94	3	11	1992
	COXY	Ceylon Oxygon	1992-11-04	90.25	728.69	4	11	1992
	COXY	Ceylon Oxygon	1992-11-05	95	736.47	5	11	1992
	COXY	Ceylon Oxygon	1992-11-06	95	751.89	6	11	1992
	COXY	Ceylon Oxygon	1992-11-07	95	768.45	7	11	1992
	COXY	Ceylon Oxygon	1992-11-08	100.25	775.88	8	11	1992
	COXY	Ceylon Oxygon	1992-11-09	110	785.07	9	11	1992
	COXY	Ceylon Oxygon	1992-11-10	115	799.51	10	11	1992
	COXY	Ceylon Oxygon	1992-11-11	118.25	813.74	11	11	1992
	COXY	Ceylon Oxygon	1992-11-12	119.75	819.4	12	11	1992
	COXY	Ceylon Oxygon	1992-11-13	120	837.79	13	11	1992
	COXY	Ceylon Oxygon	1992-11-14	120	843.45	14	11	1992
	COXY	Ceylon Oxygon	1992-11-15	121	858.78	15	11	1992
	COXY	Ceylon Oxygon	1992-11-16	120	870.02	16	11	1992
	COXY	Ceylon Oxygon	1992-11-17	120.25	891.71	17	11	1992
	COXY	Ceylon Oxygon	1992-11-18	121	893.47	18	11	1992
	COXY	Ceylon Oxygon	1992-11-19	125	895.5	19	11	1992
	COXY	Ceylon Oxygon	1992-11-20	121	896.01	20	11	1992
	COXY	Ceylon Oxygon	1992-11-21	125	893.54	21	11	1992
	COXY	Ceylon Oxygon	1992-11-22	124.75	888.2	22	11	1992
	COXY	Ceylon Oxygon	1992-11-23	123.5	890.64	23	11	1992
	COXY	Ceylon Oxygon	1992-11-24	122	893.64	24	11	1992
	COXY	Ceylon Oxygon	1992-11-25	120	890.88	25	11	1992
	COXY	Ceylon Oxygon	1992-11-26	122	895.38	26	11	1992
	COXY	Ceylon Oxygon	1992-11-27	125	877.3	27	11	1992
	COXY	Ceylon Oxygon	1992-11-28	122	866.09	28	11	1992
	COXY	Ceylon Oxygon	1992-11-29	119	854.38	29	11	1992
	COXY	Ceylon Oxygon	1992-11-30	117	848.99	30	11	1992
	COXY	Ceylon Oxygon	1992-12-01	110	846.02	1	12	1992
	COXY	Ceylon Oxygon	1992-12-02	110.5	840.35	2	12	1992
	COXY	Ceylon Oxygon	1992-12-03	105	835.34	3	12	1992
	COXY	Ceylon Oxygon	1992-12-04	104.25	843.08	4	12	1992
	COXY	Ceylon Oxygon	1992-12-05	108	847.63	5	12	1992
	COXY	Ceylon Oxygon	1992-12-06	108.5	846.41	6	12	1992
	COXY	Ceylon Oxygon	1992-12-07	105	836.09	7	12	1992
	COXY	Ceylon Oxygon	1992-12-08	105	829.15	8	12	1992
	COXY	Ceylon Oxygon	1992-12-09	104	829.67	9	12	1992
	COXY	Ceylon Oxygon	1992-12-10	104	825.71	10	12	1992
	COXY	Ceylon Oxygon	1992-12-11	105	817.29	11	12	1992
	COXY	Ceylon Oxygon	1992-12-12	99.75	810.4	12	12	1992
	COXY	Ceylon Oxygon	1992-12-13	95	809.46	13	12	1992
	COXY	Ceylon Oxygon	1992-12-14	96.25	809.89	14	12	1992
	COXY	Ceylon Oxygon	1992-12-15	95	807.34	15	12	1992
	COXY	Ceylon Oxygon	1992-12-16	95	802.91	16	12	1992
	COXY	Ceylon Oxygon	1992-12-17	95	800.77	17	12	1992
	COXY	Ceylon Oxygon	1992-12-18	96	800.59	18	12	1992
	COXY	Ceylon Oxygon	1992-12-19	97.5	802.87	19	12	1992
	COXY	Ceylon Oxygon	1992-12-20	96	798.88	20	12	1992
	COXY	Ceylon Oxygon	1992-12-21	96	797.28	21	12	1992
	COXY	Ceylon Oxygon	1992-12-22	95.5	797.9	22	12	1992
	COXY	Ceylon Oxygon	1992-12-23	94.5	796.63	23	12	1992
	COXY	Ceylon Oxygon	1992-12-24	92.5	794.43	24	12	1992
	COXY	Ceylon Oxygon	1992-12-25	90	790.82	25	12	1992
	COXY	Ceylon Oxygon	1992-12-26	90	789.7	26	12	1992
	COXY	Ceylon Oxygon	1992-12-27	90	780.94	27	12	1992
	COXY	Ceylon Oxygon	1992-12-28	88.75	779.93	28	12	1992
	COXY	Ceylon Oxygon	1992-12-29	85	769.64	29	12	1992
	COXY	Ceylon Oxygon	1992-12-30	85	771.82	30	12	1992
	COXY	Ceylon Oxygon	1992-12-31	86.5	770.49	31	12	1992
	COXY	Ceylon Oxygon	1993-01-01	89.75	772.16	1	1	1993
	COXY	Ceylon Oxygon	1993-01-02	92	776.3	2	1	1993
	COXY	Ceylon Oxygon	1993-01-03	95.25	781.64	3	1	1993
	COXY	Ceylon Oxygon	1993-01-04	96.5	788.9	4	1	1993
	COXY	Ceylon Oxygon	1993-01-05	97.25	793.41	5	1	1993
	COXY	Ceylon Oxygon	1993-01-06	97	798.05	6	1	1993
	COXY	Ceylon Oxygon	1993-01-07	97	796.33	7	1	1993
	COXY	Ceylon Oxygon	1993-01-08	98.5	792.36	8	1	1993
	COXY	Ceylon Oxygon	1993-01-09	94.5	787.25	9	1	1993
	COXY	Ceylon Oxygon	1993-01-10	94	783.57	10	1	1993
	COXY	Ceylon Oxygon	1993-01-11	93.75	783.02	11	1	1993
	COXY	Ceylon Oxygon	1993-01-12	93	781.52	12	1	1993
	COXY	Ceylon Oxygon	1993-01-13	92	781.48	13	1	1993
	COXY	Ceylon Oxygon	1993-01-14	92	781.88	14	1	1993
	COXY	Ceylon Oxygon	1993-01-15	93	783.59	15	1	1993
	COXY	Ceylon Oxygon	1993-01-16	93	783.58	16	1	1993
	COXY	Ceylon Oxygon	1993-01-17	93	784.63	17	1	1993
	COXY	Ceylon Oxygon	1993-01-18	96.25	787.44	18	1	1993
	COXY	Ceylon Oxygon	1993-01-19	97	788.62	19	1	1993
	COXY	Ceylon Oxygon	1993-01-20	100.5	785.74	20	1	1993
	COXY	Ceylon Oxygon	1993-01-21	100	785.29	21	1	1993
	COXY	Ceylon Oxygon	1993-01-22	100	784.99	22	1	1993
	COXY	Ceylon Oxygon	1993-01-23	99.75	786.25	23	1	1993
	COXY	Ceylon Oxygon	1993-01-24	99	788.07	24	1	1993
	COXY	Ceylon Oxygon	1993-01-25	99	791.02	25	1	1993
	COXY	Ceylon Oxygon	1993-01-26	98	794.77	26	1	1993
	COXY	Ceylon Oxygon	1993-01-27	97	799.66	27	1	1993
	COXY	Ceylon Oxygon	1993-01-28	95.5	792.78	28	1	1993
	COXY	Ceylon Oxygon	1993-01-29	95.25	793.73	29	1	1993
	COXY	Ceylon Oxygon	1993-01-30	94	794.44	30	1	1993
	COXY	Ceylon Oxygon	1993-01-31	92	790.26	31	1	1993
	COXY	Ceylon Oxygon	1993-02-01	91.25	792.54	1	2	1993
	COXY	Ceylon Oxygon	1993-02-02	91	788.51	2	2	1993
	COXY	Ceylon Oxygon	1993-02-03	92.25	787.5	3	2	1993
	COXY	Ceylon Oxygon	1993-02-04	92.5	781.94	4	2	1993
	COXY	Ceylon Oxygon	1993-02-05	92.5	779.66	5	2	1993
	COXY	Ceylon Oxygon	1993-02-06	92.25	777.53	6	2	1993
	COXY	Ceylon Oxygon	1993-02-07	92	779.95	7	2	1993
	COXY	Ceylon Oxygon	1993-02-08	92	779.72	8	2	1993
	COXY	Ceylon Oxygon	1993-02-09	90.75	776.65	9	2	1993
	COXY	Ceylon Oxygon	1993-02-10	91	774.69	10	2	1993
	COXY	Ceylon Oxygon	1993-02-11	90	770.52	11	2	1993
	COXY	Ceylon Oxygon	1993-02-12	90	768.22	12	2	1993
	COXY	Ceylon Oxygon	1993-02-13	89.75	766.69	13	2	1993
	COXY	Ceylon Oxygon	1993-02-14	84.75	763.72	14	2	1993
	COXY	Ceylon Oxygon	1993-02-15	84.5	757.83	15	2	1993
	COXY	Ceylon Oxygon	1993-02-16	85.25	753.78	16	2	1993
	COXY	Ceylon Oxygon	1993-02-17	86	749.58	17	2	1993
	COXY	Ceylon Oxygon	1993-02-18	86	752.4	18	2	1993
	COXY	Ceylon Oxygon	1993-02-19	88.25	752.56	19	2	1993
	COXY	Ceylon Oxygon	1993-02-20	90	765.7	20	2	1993
	COXY	Ceylon Oxygon	1993-02-21	92.5	773.22	21	2	1993
	COXY	Ceylon Oxygon	1993-02-22	92	769.79	22	2	1993
	COXY	Ceylon Oxygon	1993-02-23	92.25	769.74	23	2	1993
	COXY	Ceylon Oxygon	1993-02-24	92	769.44	24	2	1993
	COXY	Ceylon Oxygon	1993-02-25	91	766.66	25	2	1993
	COXY	Ceylon Oxygon	1993-02-26	90	766.81	26	2	1993
	COXY	Ceylon Oxygon	1993-02-27	89.75	764.82	27	2	1993
	COXY	Ceylon Oxygon	1993-02-28	89.75	763.65	28	2	1993
	COXY	Ceylon Oxygon	1993-03-01	88.75	762.38	1	3	1993
	COXY	Ceylon Oxygon	1993-03-02	89	763.46	2	3	1993
	COXY	Ceylon Oxygon	1993-03-03	89.5	762.4	3	3	1993
	COXY	Ceylon Oxygon	1993-03-04	90	760.45	4	3	1993
	COXY	Ceylon Oxygon	1993-03-05	90	760.25	5	3	1993
	COXY	Ceylon Oxygon	1993-03-06	90.25	759.36	6	3	1993
	COXY	Ceylon Oxygon	1993-03-07	91	759.24	7	3	1993
	COXY	Ceylon Oxygon	1993-03-08	92	759.54	8	3	1993
	COXY	Ceylon Oxygon	1993-03-09	92.5	760.86	9	3	1993
	COXY	Ceylon Oxygon	1993-03-10	93	762.03	10	3	1993
	COXY	Ceylon Oxygon	1993-03-11	97	759.85	11	3	1993
	COXY	Ceylon Oxygon	1993-03-12	96	759.47	12	3	1993
	COXY	Ceylon Oxygon	1993-03-13	96.5	756.84	13	3	1993
	COXY	Ceylon Oxygon	1993-03-14	96	756.75	14	3	1993
	COXY	Ceylon Oxygon	1993-03-15	96	756.61	15	3	1993
	COXY	Ceylon Oxygon	1993-03-16	96	754.94	16	3	1993
	COXY	Ceylon Oxygon	1993-03-17	95	749.02	17	3	1993
	COXY	Ceylon Oxygon	1993-03-18	94.5	748.38	18	3	1993
	COXY	Ceylon Oxygon	1993-03-19	94	745.56	19	3	1993
	COXY	Ceylon Oxygon	1993-03-20	92.5	742.15	20	3	1993
	COXY	Ceylon Oxygon	1993-03-21	92.25	738.01	21	3	1993
	COXY	Ceylon Oxygon	1993-03-22	90	731.21	22	3	1993
	COXY	Ceylon Oxygon	1993-03-23	87	721.6	23	3	1993
	COXY	Ceylon Oxygon	1993-03-24	87.75	711.65	24	3	1993
	COXY	Ceylon Oxygon	1993-03-25	90	712.08	25	3	1993
	COXY	Ceylon Oxygon	1993-03-26	92	715.39	26	3	1993
	COXY	Ceylon Oxygon	1993-03-27	93	727.25	27	3	1993
	COXY	Ceylon Oxygon	1993-03-28	91.5	731.17	28	3	1993
	COXY	Ceylon Oxygon	1993-03-29	92	728.12	29	3	1993
	COXY	Ceylon Oxygon	1993-03-30	91.75	722.85	30	3	1993
	COXY	Ceylon Oxygon	1993-03-31	91	718.18	31	3	1993
	COXY	Ceylon Oxygon	1993-04-01	89.75	716.05	1	4	1993
	COXY	Ceylon Oxygon	1993-04-02	89	710.72	2	4	1993
	COXY	Ceylon Oxygon	1993-04-03	89	698.38	3	4	1993
	COXY	Ceylon Oxygon	1993-04-04	87	695.51	4	4	1993
	COXY	Ceylon Oxygon	1993-04-05	87	694.3	5	4	1993
	COXY	Ceylon Oxygon	1993-04-06	86	693.46	6	4	1993
	COXY	Ceylon Oxygon	1993-04-07	86	693.6	7	4	1993
	COXY	Ceylon Oxygon	1993-04-08	86	694.74	8	4	1993
	COXY	Ceylon Oxygon	1993-04-09	86.25	694.39	9	4	1993
	COXY	Ceylon Oxygon	1993-04-10	90	696.31	10	4	1993
	COXY	Ceylon Oxygon	1993-04-11	89.75	697.32	11	4	1993
	COXY	Ceylon Oxygon	1993-04-12	90	700.1	12	4	1993
	COXY	Ceylon Oxygon	1993-04-13	90	700.61	13	4	1993
	COXY	Ceylon Oxygon	1993-04-14	90.25	698.96	14	4	1993
	COXY	Ceylon Oxygon	1993-04-15	90.75	704.48	15	4	1993
	COXY	Ceylon Oxygon	1993-04-16	94	706.22	16	4	1993
	COXY	Ceylon Oxygon	1993-04-17	94.5	708.13	17	4	1993
	COXY	Ceylon Oxygon	1993-04-18	95	711.25	18	4	1993
	COXY	Ceylon Oxygon	1993-04-19	96.75	713.23	19	4	1993
	COXY	Ceylon Oxygon	1993-04-20	97	720.05	20	4	1993
	COXY	Ceylon Oxygon	1993-04-21	98	724.83	21	4	1993
	COXY	Ceylon Oxygon	1993-04-22	98.5	736.26	22	4	1993
	COXY	Ceylon Oxygon	1993-04-23	98.5	750.09	23	4	1993
	COXY	Ceylon Oxygon	1993-04-24	98.5	754.19	24	4	1993
	COXY	Ceylon Oxygon	1993-04-25	98.5	752.43	25	4	1993
	COXY	Ceylon Oxygon	1993-04-26	95	739.48	26	4	1993
	COXY	Ceylon Oxygon	1993-04-27	95	738.44	27	4	1993
	COXY	Ceylon Oxygon	1993-04-28	95	738.45	28	4	1993
	COXY	Ceylon Oxygon	1993-04-29	94	736.79	29	4	1993
	COXY	Ceylon Oxygon	1993-04-30	93	733.82	30	4	1993
	COXY	Ceylon Oxygon	1993-05-01	94	728.74	1	5	1993
	COXY	Ceylon Oxygon	1993-05-02	95	715.76	2	5	1993
	COXY	Ceylon Oxygon	1993-05-03	94	715.62	3	5	1993
	COXY	Ceylon Oxygon	1993-05-04	93.75	712.23	4	5	1993
	COXY	Ceylon Oxygon	1993-05-05	94	710.59	5	5	1993
	COXY	Ceylon Oxygon	1993-05-06	94	712.17	6	5	1993
	COXY	Ceylon Oxygon	1993-05-07	94	710.55	7	5	1993
	COXY	Ceylon Oxygon	1993-05-08	95	709.82	8	5	1993
	COXY	Ceylon Oxygon	1993-05-09	95	707.41	9	5	1993
	COXY	Ceylon Oxygon	1993-05-10	95	703.84	10	5	1993
	COXY	Ceylon Oxygon	1993-05-11	94	702.58	11	5	1993
	COXY	Ceylon Oxygon	1993-05-12	94	702.97	12	5	1993
	COXY	Ceylon Oxygon	1993-05-13	94	704	13	5	1993
	COXY	Ceylon Oxygon	1993-05-14	95	702.1	14	5	1993
	COXY	Ceylon Oxygon	1993-05-15	95.25	702.8	15	5	1993
	COXY	Ceylon Oxygon	1993-05-16	94.5	704.76	16	5	1993
	COXY	Ceylon Oxygon	1993-05-17	95.75	701.59	17	5	1993
	COXY	Ceylon Oxygon	1993-05-18	94	701.12	18	5	1993
	COXY	Ceylon Oxygon	1993-05-19	94	700.16	19	5	1993
	COXY	Ceylon Oxygon	1993-05-20	93.75	697.75	20	5	1993
	COXY	Ceylon Oxygon	1993-05-21	90	694.64	21	5	1993
	COXY	Ceylon Oxygon	1993-05-22	90.75	694.77	22	5	1993
	COXY	Ceylon Oxygon	1993-05-23	90.5	691.04	23	5	1993
	COXY	Ceylon Oxygon	1993-05-24	90.25	688.59	24	5	1993
	COXY	Ceylon Oxygon	1993-05-25	90.75	685.68	25	5	1993
	COXY	Ceylon Oxygon	1993-05-26	90.75	683.38	26	5	1993
	COXY	Ceylon Oxygon	1993-05-27	90.5	680.52	27	5	1993
	COXY	Ceylon Oxygon	1993-05-28	90.25	679.59	28	5	1993
	COXY	Ceylon Oxygon	1993-05-29	90	676.76	29	5	1993
	COXY	Ceylon Oxygon	1993-05-30	90	675.1	30	5	1993
	COXY	Ceylon Oxygon	1993-05-31	90	672.12	31	5	1993
	COXY	Ceylon Oxygon	1993-06-01	89	671.19	1	6	1993
	COXY	Ceylon Oxygon	1993-06-02	90	671.79	2	6	1993
	COXY	Ceylon Oxygon	1993-06-03	91	673.84	3	6	1993
	COXY	Ceylon Oxygon	1993-06-04	91.75	674.64	4	6	1993
	COXY	Ceylon Oxygon	1993-06-05	92.25	674.31	5	6	1993
	COXY	Ceylon Oxygon	1993-06-06	94.25	673.89	6	6	1993
	COXY	Ceylon Oxygon	1993-06-07	95	672.2	7	6	1993
	COXY	Ceylon Oxygon	1993-06-08	94.5	669.58	8	6	1993
	COXY	Ceylon Oxygon	1993-06-09	93.25	667.75	9	6	1993
	COXY	Ceylon Oxygon	1993-06-10	93.25	665.2	10	6	1993
	COXY	Ceylon Oxygon	1993-06-11	93.25	663.19	11	6	1993
	COXY	Ceylon Oxygon	1993-06-12	93	659.56	12	6	1993
	COXY	Ceylon Oxygon	1993-06-13	93.5	654.3	13	6	1993
	COXY	Ceylon Oxygon	1993-06-14	93	652.14	14	6	1993
	COXY	Ceylon Oxygon	1993-06-15	93	648.65	15	6	1993
	COXY	Ceylon Oxygon	1993-06-16	93	645.59	16	6	1993
	COXY	Ceylon Oxygon	1993-06-17	93	640.14	17	6	1993
	COXY	Ceylon Oxygon	1993-06-18	90	633.15	18	6	1993
	COXY	Ceylon Oxygon	1993-06-19	89	622.81	19	6	1993
	COXY	Ceylon Oxygon	1993-06-20	89	621.71	20	6	1993
	COXY	Ceylon Oxygon	1993-06-21	89	622.39	21	6	1993
	COXY	Ceylon Oxygon	1993-06-22	89	624.01	22	6	1993
	COXY	Ceylon Oxygon	1993-06-23	88	621.23	23	6	1993
	COXY	Ceylon Oxygon	1993-06-24	88	620.67	24	6	1993
	COXY	Ceylon Oxygon	1993-06-25	88	616.95	25	6	1993
	COXY	Ceylon Oxygon	1993-06-26	88	614.29	26	6	1993
	COXY	Ceylon Oxygon	1993-06-27	88	614.14	27	6	1993
	COXY	Ceylon Oxygon	1993-06-28	88	607.79	28	6	1993
	COXY	Ceylon Oxygon	1993-06-29	88	601.32	29	6	1993
	COXY	Ceylon Oxygon	1993-06-30	86	598.55	30	6	1993
	COXY	Ceylon Oxygon	1993-07-01	83.75	591.04	1	7	1993
	COXY	Ceylon Oxygon	1993-07-02	83	585.73	2	7	1993
	COXY	Ceylon Oxygon	1993-07-03	81.5	580.86	3	7	1993
	COXY	Ceylon Oxygon	1993-07-04	80	578.78	4	7	1993
	COXY	Ceylon Oxygon	1993-07-05	80	574.32	5	7	1993
	COXY	Ceylon Oxygon	1993-07-06	80	576.39	6	7	1993
	COXY	Ceylon Oxygon	1993-07-07	80.75	582.22	7	7	1993
	COXY	Ceylon Oxygon	1993-07-08	88	589.23	8	7	1993
	COXY	Ceylon Oxygon	1993-07-09	89	593.53	9	7	1993
	COXY	Ceylon Oxygon	1993-07-10	88	595.85	10	7	1993
	COXY	Ceylon Oxygon	1993-07-11	90	597.01	11	7	1993
	COXY	Ceylon Oxygon	1993-07-12	90	605.31	12	7	1993
	COXY	Ceylon Oxygon	1993-07-13	89	606.14	13	7	1993
	COXY	Ceylon Oxygon	1993-07-14	90	608.07	14	7	1993
	COXY	Ceylon Oxygon	1993-07-15	90	606.5	15	7	1993
	COXY	Ceylon Oxygon	1993-07-16	88	601.81	16	7	1993
	COXY	Ceylon Oxygon	1993-07-17	84	595.62	17	7	1993
	COXY	Ceylon Oxygon	1993-07-18	84	591.34	18	7	1993
	COXY	Ceylon Oxygon	1993-07-19	83.75	589.45	19	7	1993
	COXY	Ceylon Oxygon	1993-07-20	84	584.44	20	7	1993
	COXY	Ceylon Oxygon	1993-07-21	85.25	582.64	21	7	1993
	COXY	Ceylon Oxygon	1993-07-22	84	582.21	22	7	1993
	COXY	Ceylon Oxygon	1993-07-23	85	580.76	23	7	1993
	COXY	Ceylon Oxygon	1993-07-24	84	578.09	24	7	1993
	COXY	Ceylon Oxygon	1993-07-25	84	574.91	25	7	1993
	COXY	Ceylon Oxygon	1991-08-27	84.25	571.11	27	8	1991
	COXY	Ceylon Oxygon	1991-08-28	84	568.66	28	8	1991
	COXY	Ceylon Oxygon	1991-08-29	84	565.65	29	8	1991
	COXY	Ceylon Oxygon	1991-08-30	82.5	563.51	30	8	1991
	COXY	Ceylon Oxygon	1991-08-31	82	561.33	31	8	1991
	COXY	Ceylon Oxygon	1991-09-01	82.25	560.34	1	9	1991
	COXY	Ceylon Oxygon	1991-09-02	81.5	556.56	2	9	1991
	COXY	Ceylon Oxygon	1991-09-03	82	551.15	3	9	1991
	COXY	Ceylon Oxygon	1991-09-04	81	544.69	4	9	1991
	COXY	Ceylon Oxygon	1991-09-05	81	541.27	5	9	1991
	COXY	Ceylon Oxygon	1991-09-06	80.5	537.15	6	9	1991
	COXY	Ceylon Oxygon	1991-09-07	80.5	533.65	7	9	1991
	COXY	Ceylon Oxygon	1991-09-08	80.25	530.64	8	9	1991
	COXY	Ceylon Oxygon	1991-09-09	80.5	529.54	9	9	1991
	COXY	Ceylon Oxygon	1991-09-10	81	530.58	10	9	1991
	COXY	Ceylon Oxygon	1991-09-11	82	534.3	11	9	1991
	COXY	Ceylon Oxygon	1991-09-12	85	537.23	12	9	1991
	COXY	Ceylon Oxygon	1991-09-13	85	542.7	13	9	1991
	COXY	Ceylon Oxygon	1991-09-14	85	547.67	14	9	1991
	COXY	Ceylon Oxygon	1991-09-15	85	549.46	15	9	1991
	COXY	Ceylon Oxygon	1991-09-16	83	556.89	16	9	1991
	COXY	Ceylon Oxygon	1991-09-17	85	564.37	17	9	1991
	COXY	Ceylon Oxygon	1991-09-18	85	572.02	18	9	1991
	COXY	Ceylon Oxygon	1991-09-19	86.25	578.12	19	9	1991
	COXY	Ceylon Oxygon	1991-09-20	87	584.94	20	9	1991
	COXY	Ceylon Oxygon	1991-09-21	87	583.43	21	9	1991
	COXY	Ceylon Oxygon	1991-09-22	87	579.01	22	9	1991
	COXY	Ceylon Oxygon	1991-09-23	86.5	571.14	23	9	1991
	COXY	Ceylon Oxygon	1991-09-24	85	570.16	24	9	1991
	COXY	Ceylon Oxygon	1991-09-25	85.5	569.58	25	9	1991
	COXY	Ceylon Oxygon	1991-09-26	86	567.13	26	9	1991
	COXY	Ceylon Oxygon	1991-09-27	85.75	567.27	27	9	1991
	COXY	Ceylon Oxygon	1991-09-28	85.75	568.47	28	9	1991
	COXY	Ceylon Oxygon	1991-09-29	86	573.13	29	9	1991
	COXY	Ceylon Oxygon	1991-09-30	86	574.11	30	9	1991
	COXY	Ceylon Oxygon	1991-10-01	86.75	574.65	1	10	1991
	COXY	Ceylon Oxygon	1991-10-02	88	576.26	2	10	1991
	COXY	Ceylon Oxygon	1991-10-03	89	576.81	3	10	1991
	COXY	Ceylon Oxygon	1991-10-04	90.5	574.59	4	10	1991
	COXY	Ceylon Oxygon	1991-10-05	91	574.64	5	10	1991
	COXY	Ceylon Oxygon	1991-10-06	93	574.09	6	10	1991
	COXY	Ceylon Oxygon	1991-10-07	92	573.35	7	10	1991
	COXY	Ceylon Oxygon	1991-10-08	92	570.58	8	10	1991
	COXY	Ceylon Oxygon	1991-10-09	93	572.01	9	10	1991
	COXY	Ceylon Oxygon	1991-10-10	95	572.86	10	10	1991
	COXY	Ceylon Oxygon	1991-10-11	98	571.18	11	10	1991
	COXY	Ceylon Oxygon	1991-10-12	97	569.71	12	10	1991
	COXY	Ceylon Oxygon	1991-10-13	96	569.63	13	10	1991
	COXY	Ceylon Oxygon	1991-10-14	95	569.01	14	10	1991
	COXY	Ceylon Oxygon	1991-10-15	95	566.86	15	10	1991
	COXY	Ceylon Oxygon	1991-10-16	94.75	565.15	16	10	1991
	COXY	Ceylon Oxygon	1991-10-17	95	564.67	17	10	1991
	COXY	Ceylon Oxygon	1991-10-18	95	564.39	18	10	1991
	COXY	Ceylon Oxygon	1991-10-19	93	561.27	19	10	1991
	COXY	Ceylon Oxygon	1991-10-20	93	552.02	20	10	1991
	COXY	Ceylon Oxygon	1991-10-21	93	551.8	21	10	1991
	COXY	Ceylon Oxygon	1991-10-22	93	550.79	22	10	1991
	COXY	Ceylon Oxygon	1991-10-23	93	546.74	23	10	1991
	COXY	Ceylon Oxygon	1991-10-24	93	544.98	24	10	1991
	COXY	Ceylon Oxygon	1991-10-25	93	545.53	25	10	1991
	COXY	Ceylon Oxygon	1991-10-26	93	543.21	26	10	1991
	COXY	Ceylon Oxygon	1991-10-27	93	541.85	27	10	1991
	COXY	Ceylon Oxygon	1991-10-28	90	535.76	28	10	1991
	COXY	Ceylon Oxygon	1991-10-29	88	532.49	29	10	1991
	COXY	Ceylon Oxygon	1991-10-30	90	535.8	30	10	1991
	COXY	Ceylon Oxygon	1991-10-31	90.25	538.46	31	10	1991
	COXY	Ceylon Oxygon	1991-11-01	90.5	540.02	1	11	1991
	COXY	Ceylon Oxygon	1991-11-02	90.5	541.97	2	11	1991
	COXY	Ceylon Oxygon	1991-11-03	93	544.38	3	11	1991
	COXY	Ceylon Oxygon	1991-11-04	93	549.75	4	11	1991
	COXY	Ceylon Oxygon	1991-11-05	93	552.75	5	11	1991
	COXY	Ceylon Oxygon	1991-11-06	93	554.16	6	11	1991
	COXY	Ceylon Oxygon	1991-11-07	93.25	552.48	7	11	1991
	COXY	Ceylon Oxygon	1991-11-08	93.5	554.69	8	11	1991
	COXY	Ceylon Oxygon	1991-11-09	93.5	554.92	9	11	1991
	COXY	Ceylon Oxygon	1991-11-10	93	554.66	10	11	1991
	COXY	Ceylon Oxygon	1991-11-11	93	557.83	11	11	1991
	COXY	Ceylon Oxygon	1991-11-12	94	558.99	12	11	1991
	COXY	Ceylon Oxygon	1991-11-13	93.25	556.94	13	11	1991
	COXY	Ceylon Oxygon	1991-11-14	92.25	558.51	14	11	1991
	COXY	Ceylon Oxygon	1991-11-15	91	559.71	15	11	1991
	COXY	Ceylon Oxygon	1991-11-16	91	563.88	16	11	1991
	COXY	Ceylon Oxygon	1991-11-17	91	566.42	17	11	1991
	COXY	Ceylon Oxygon	1991-11-18	91	568.02	18	11	1991
	COXY	Ceylon Oxygon	1991-11-19	91	569.47	19	11	1991
	COXY	Ceylon Oxygon	1991-11-20	93	572.02	20	11	1991
	COXY	Ceylon Oxygon	1991-11-21	93	574.02	21	11	1991
	COXY	Ceylon Oxygon	1991-11-22	93	574.72	22	11	1991
	COXY	Ceylon Oxygon	1991-11-23	92.5	578.62	23	11	1991
	COXY	Ceylon Oxygon	1991-11-24	93.5	585.27	24	11	1991
	COXY	Ceylon Oxygon	1991-11-25	93.5	595.67	25	11	1991
	COXY	Ceylon Oxygon	1991-11-26	94	614.89	26	11	1991
	COXY	Ceylon Oxygon	1991-11-27	97	619.14	27	11	1991
	COXY	Ceylon Oxygon	1991-11-28	97	613.56	28	11	1991
	COXY	Ceylon Oxygon	1991-11-29	97	610.88	29	11	1991
	COXY	Ceylon Oxygon	1991-11-30	97	615.56	30	11	1991
	COXY	Ceylon Oxygon	1991-12-01	97	613.96	1	12	1991
	COXY	Ceylon Oxygon	1991-12-02	97	612.83	2	12	1991
	COXY	Ceylon Oxygon	1991-12-03	97	613.55	3	12	1991
	COXY	Ceylon Oxygon	1991-12-04	97	618.59	4	12	1991
	COXY	Ceylon Oxygon	1991-12-05	97	619.27	5	12	1991
	COXY	Ceylon Oxygon	1991-12-06	97	625.83	6	12	1991
	COXY	Ceylon Oxygon	1991-12-07	97	631.26	7	12	1991
	COXY	Ceylon Oxygon	1991-12-08	97.5	638	8	12	1991
	COXY	Ceylon Oxygon	1991-12-09	100.25	646.08	9	12	1991
	COXY	Ceylon Oxygon	1991-12-10	100	659.6	10	12	1991
	COXY	Ceylon Oxygon	1991-12-11	100	671.98	11	12	1991
	COXY	Ceylon Oxygon	1991-12-12	100	679.07	12	12	1991
	COXY	Ceylon Oxygon	1991-12-13	100	687.41	13	12	1991
	COXY	Ceylon Oxygon	1991-12-14	100	691.79	14	12	1991
	COXY	Ceylon Oxygon	1991-12-15	100	698.03	15	12	1991
	COXY	Ceylon Oxygon	1991-12-16	103.25	712.55	16	12	1991
	COXY	Ceylon Oxygon	1991-12-17	103.5	711.48	17	12	1991
	COXY	Ceylon Oxygon	1991-12-18	100	706.33	18	12	1991
	COXY	Ceylon Oxygon	1991-12-19	102	706.1	19	12	1991
	COXY	Ceylon Oxygon	1991-12-20	100	698.65	20	12	1991
	COXY	Ceylon Oxygon	1991-12-21	100	706.26	21	12	1991
	COXY	Ceylon Oxygon	1991-12-22	100	704.73	22	12	1991
	COXY	Ceylon Oxygon	1991-12-23	100	715.64	23	12	1991
	COXY	Ceylon Oxygon	1991-12-24	100	719.73	24	12	1991
	COXY	Ceylon Oxygon	1991-12-25	100	724.79	25	12	1991
	COXY	Ceylon Oxygon	1991-12-26	100.25	725.18	26	12	1991
	COXY	Ceylon Oxygon	1991-12-27	101	729.74	27	12	1991
	COXY	Ceylon Oxygon	1991-12-28	102	745.32	28	12	1991
[truncated: 112,881 more rows]

## Sheet: IPO daily data
ID	SDaspi40	Date	line	name	price	aspi	tradingday	ri	mi	ari	lag	month	avg	sumavgar2	sumavgar8	sumavgar9	BHRi	avgcr	SDperID_three	monthly_SD	SDperID_two	SDperID_one	SDperID_sixm	SDperID_threem	SDperID_twom	SDperID_onem	SDper_month	Cumarrdsdfdf	BHARisumnew	sumBHARi	BHRperID_two	BHRperID_one	BHRperID_sixm	BHRperID_threem	BHRperID_twom	BHRperID_onem	BHRper_threeyears	ARRper_month	CUMARRtest	CUMARRtest12	ARRper_month1test	ARRper_monthsbdmsnab	ARRper_month1testfgf	sumIDmonth	avgnewmonth	avgfixmonth
AAF	206.974	2012-01-13	2	ASIA ASSET	5.8	5929.34	1	0.380953	-0.00221	0.383162	1	1	0.0175696		-0.257145	-4.42103	0.383162	0.0175696	0.0446853	0.18343	0.049321	0.0593953	0.078558	0.10723	0.130947	0.18343	0.0718137	-0.0015209	0.351391		-0.281289	0.0528334	0.0804651	0.268801	0.373195	0.351392	-0.257145	-0.0015209	-4.38955	-4.38955	-4.38014	-4.38014	-4.38014	0.351392	0.0175696	-0.0015209
AAF	206.974	2012-01-17	3	ASIA ASSET	8.5	5924.61	2	0.465517	-0.000798	0.466315	2	1	0.0175696	-0.274714	-0.257145	-4.42103	0.466315	0.0175696	0.0446853	0.18343	0.049321	0.0593953	0.078558	0.10723	0.130947	0.18343	0.0718137	-0.0015209	0.351391	0.466315	-0.281289	0.0528334	0.0804651	0.268801	0.373195	0.351392	-0.257145	-0.0015209	-4.37198	-4.37198	-4.38014	-4.38014	-4.38014	0.351392	0.0175696	-0.0015209
AAF	206.974	2012-01-18	4	ASIA ASSET	5.5	5846.41	3	-0.352941	-0.013199	-0.339742	3	1	0.0175696	-0.274714	-0.257145	-4.42103	-0.339742	0.0175696	0.0446853	0.18343	0.049321	0.0593953	0.078558	0.10723	0.130947	0.18343	0.0718137	-0.0015209	0.351391	-0.339742	-0.281289	0.0528334	0.0804651	0.268801	0.373195	0.351392	-0.257145	-0.0015209	-2.71104	-2.71104	-4.38014	-4.38014	-4.38014	0.351392	0.0175696	-0.0015209
AAF	206.974	2012-01-19	5	ASIA ASSET	7.1	5786.6	4	0.290909	-0.01023	0.301139	4	1	0.0175696	-0.274714	-0.257145	-4.42103	0.301139	0.0175696	0.0446853	0.18343	0.049321	0.0593953	0.078558	0.10723	0.130947	0.18343	0.0718137	-0.0015209	0.351391	0.301139	-0.281289	0.0528334	0.0804651	0.268801	0.373195	0.351392	-0.257145	-0.0015209	-3.74966	-3.74966	-4.38014	-4.38014	-4.38014	0.351392	0.0175696	-0.0015209
AAF	206.974	2012-01-20	6	ASIA ASSET	6.2	5781.13	5	-0.126761	-0.000945	-0.125815	5	1	0.0175696	-0.274714	-0.257145	-4.42103	-0.125815	0.0175696	0.0446853	0.18343	0.049321	0.0593953	0.078558	0.10723	0.130947	0.18343	0.0718137	-0.0015209	0.351391	-0.125815	-0.281289	0.0528334	0.0804651	0.268801	0.373195	0.351392	-0.257145	-0.0015209	-4.24423	-4.24423	-4.38014	-4.38014	-4.38014	0.351392	0.0175696	-0.0015209
AAF	206.974	2012-01-23	7	ASIA ASSET	5.9	5663.09	6	-0.048387	-0.020418	-0.027969	6	1	0.0175696	-0.274714	-0.257145	-4.42103	-0.0279689	0.0175696	0.0446853	0.18343	0.049321	0.0593953	0.078558	0.10723	0.130947	0.18343	0.0718137	-0.0015209	0.351391	-0.0279689	-0.281289	0.0528334	0.0804651	0.268801	0.373195	0.351392	-0.257145	-0.0015209	-2.06285	-2.06285	-4.38014	-4.38014	-4.38014	0.351392	0.0175696	-0.0015209
AAF	206.974	2012-01-24	8	ASIA ASSET	6.1	5536.09	7	0.033898	-0.022426	0.056324	7	1	0.0175696	-0.274714	-0.257145	-4.42103	0.0563242	0.0175696	0.0446853	0.18343	0.049321	0.0593953	0.078558	0.10723	0.130947	0.18343	0.0718137	-0.0015209	0.351391	0.0563242	-0.281289	0.0528334	0.0804651	0.268801	0.373195	0.351392	-0.257145	-0.0015209	-4.43538	-4.43538	-4.38014	-4.38014	-4.38014	0.351392	0.0175696	-0.0015209
AAF	206.974	2012-01-25	9	ASIA ASSET	6.5	5556.29	8	0.065574	0.003649	0.061925	8	1	0.0175696	-0.274714	-0.257145	-4.42103	0.0619251	0.0175696	0.0446853	0.18343	0.049321	0.0593953	0.078558	0.10723	0.130947	0.18343	0.0718137	-0.0015209	0.351391	0.0619251	-0.281289	0.0528334	0.0804651	0.268801	0.373195	0.351392	-0.257145	-0.0015209	-3.54255	-3.54255	-4.38014	-4.38014	-4.38014	0.351392	0.0175696	-0.0015209
AAF	206.974	2012-01-26	10	ASIA ASSET	7.1	5592.4	9	0.092308	0.006499	0.085809	9	1	0.0175696	-0.274714	-0.257145	-4.42103	0.0858088	0.0175696	0.0446853	0.18343	0.049321	0.0593953	0.078558	0.10723	0.130947	0.18343	0.0718137	-0.0015209	0.351391	0.0858088	-0.281289	0.0528334	0.0804651	0.268801	0.373195	0.351392	-0.257145	-0.0015209	-1.44179	-1.44179	-4.38014	-4.38014	-4.38014	0.351392	0.0175696	-0.0015209
AAF	206.974	2012-01-27	11	ASIA ASSET	7.1	5725.44	10	0	0.023789	-0.023789	10	1	0.0175696	-0.274714	-0.257145	-4.42103	-0.0237894	0.0175696	0.0446853	0.18343	0.049321	0.0593953	0.078558	0.10723	0.130947	0.18343	0.0718137	-0.0015209	0.351391	-0.0237894	-0.281289	0.0528334	0.0804651	0.268801	0.373195	0.351392	-0.257145	-0.0015209	-4.47276	-4.47276	-4.38014	-4.38014	-4.38014	0.351392	0.0175696	-0.0015209
AAF	206.974	2012-01-30	12	ASIA ASSET	6.7	5755.56	11	-0.056338	0.005261	-0.061599	11	1	0.0175696	-0.274714	-0.257145	-4.42103	-0.0615988	0.0175696	0.0446853	0.18343	0.049321	0.0593953	0.078558	0.10723	0.130947	0.18343	0.0718137	-0.0015209	0.351391	-0.0615988	-0.281289	0.0528334	0.0804651	0.268801	0.373195	0.351392	-0.257145	-0.0015209	-0.951481	-0.951481	-4.38014	-4.38014	-4.38014	0.351392	0.0175696	-0.0015209
AAF	206.974	2012-01-31	13	ASIA ASSET	6.6	5693.92	12	-0.014925	-0.01071	-0.004216	12	1	0.0175696	-0.274714	-0.257145	-4.42103	-0.0042157	0.0175696	0.0446853	0.18343	0.049321	0.0593953	0.078558	0.10723	0.130947	0.18343	0.0718137	-0.0015209	0.351391	-0.0042157	-0.281289	0.0528334	0.0804651	0.268801	0.373195	0.351392	-0.257145	-0.0015209	-2.44913	-2.44913	-4.38014	-4.38014	-4.38014	0.351392	0.0175696	-0.0015209
AAF	206.974	2012-02-01	14	ASIA ASSET	6.2	5682.33	13	-0.060606	-0.002036	-0.058571	13	1	0.0175696	-0.274714	-0.257145	-4.42103	-0.0585706	0.0175696	0.0446853	0.18343	0.049321	0.0593953	0.078558	0.10723	0.130947	0.18343	0.0718137	-0.0015209	0.351391	-0.0585706	-0.281289	0.0528334	0.0804651	0.268801	0.373195	0.351392	-0.257145	-0.0015209	-0.843999	-0.843999	-4.38014	-4.38014	-4.38014	0.351392	0.0175696	-0.0015209
AAF	206.974	2012-02-02	15	ASIA ASSET	6	5605.49	14	-0.032258	-0.013523	-0.018736	14	1	0.0175696	-0.274714	-0.257145	-4.42103	-0.0187353	0.0175696	0.0446853	0.18343	0.049321	0.0593953	0.078558	0.10723	0.130947	0.18343	0.0718137	-0.0015209	0.351391	-0.0187353	-0.281289	0.0528334	0.0804651	0.268801	0.373195	0.351392	-0.257145	-0.0015209	-1.12905	-1.12905	-4.38014	-4.38014	-4.38014	0.351392	0.0175696	-0.0015209
AAF	206.974	2012-02-03	16	ASIA ASSET	5.9	5586.39	15	-0.016667	-0.003407	-0.013259	15	1	0.0175696	-0.274714	-0.257145	-4.42103	-0.0132593	0.0175696	0.0446853	0.18343	0.049321	0.0593953	0.078558	0.10723	0.130947	0.18343	0.0718137	-0.0015209	0.351391	-0.0132593	-0.281289	0.0528334	0.0804651	0.268801	0.373195	0.351392	-0.257145	-0.0015209	-0.736842	-0.736842	-4.38014	-4.38014	-4.38014	0.351392	0.0175696	-0.0015209
AAF	206.974	2012-02-06	17	ASIA ASSET	5.7	5561.43	16	-0.033898	-0.004468	-0.02943	16	1	0.0175696	-0.274714	-0.257145	-4.42103	-0.0294304	0.0175696	0.0446853	0.18343	0.049321	0.0593953	0.078558	0.10723	0.130947	0.18343	0.0718137	-0.0015209	0.351391	-0.0294304	-0.281289	0.0528334	0.0804651	0.268801	0.373195	0.351392	-0.257145	-0.0015209	-4.11236	-4.11236	-4.38014	-4.38014	-4.38014	0.351392	0.0175696	-0.0015209
AAF	206.974	2012-02-08	18	ASIA ASSET	5.1	5442.25	17	-0.105263	-0.02143	-0.083833	17	1	0.0175696	-0.274714	-0.257145	-4.42103	-0.0838333	0.0175696	0.0446853	0.18343	0.049321	0.0593953	0.078558	0.10723	0.130947	0.18343	0.0718137	-0.0015209	0.351391	-0.0838333	-0.281289	0.0528334	0.0804651	0.268801	0.373195	0.351392	-0.257145	-0.0015209	-4.38342	-4.38342	-4.38014	-4.38014	-4.38014	0.351392	0.0175696	-0.0015209
AAF	206.974	2012-02-09	19	ASIA ASSET	4.9	5316.99	18	-0.039216	-0.023016	-0.016199	18	1	0.0175696	-0.274714	-0.257145	-4.42103	-0.0161995	0.0175696	0.0446853	0.18343	0.049321	0.0593953	0.078558	0.10723	0.130947	0.18343	0.0718137	-0.0015209	0.351391	-0.0161995	-0.281289	0.0528334	0.0804651	0.268801	0.373195	0.351392	-0.257145	-0.0015209	-3.10788	-3.10788	-4.38014	-4.38014	-4.38014	0.351392	0.0175696	-0.0015209
AAF	206.974	2012-02-13	20	ASIA ASSET	4	5199.98	19	-0.183674	-0.022007	-0.161667	19	1	0.0175696	-0.274714	-0.257145	-4.42103	-0.161667	0.0175696	0.0446853	0.18343	0.049321	0.0593953	0.078558	0.10723	0.130947	0.18343	0.0718137	-0.0015209	0.351391	-0.161667	-0.281289	0.0528334	0.0804651	0.268801	0.373195	0.351392	-0.257145	-0.0015209	-3.98305	-3.98305	-4.38014	-4.38014	-4.38014	0.351392	0.0175696	-0.0015209
AAF	206.974	2012-02-14	21	ASIA ASSET	3.7	5009.96	20	-0.075	-0.036543	-0.038458	20	1	0.0175696	-0.274714	-0.257145	-4.42103	-0.0384575	0.0175696	0.0446853	0.18343	0.049321	0.0593953	0.078558	0.10723	0.130947	0.18343	0.0718137	-0.0015209	0.351391	-0.0384575	-0.281289	0.0528334	0.0804651	0.268801	0.373195	0.351392	-0.257145	-0.0015209	-0.89071	-0.89071	-4.38014	-4.38014	-4.38014	0.351392	0.0175696	-0.0015209
AAF	206.974	2012-02-15	22	ASIA ASSET	3.8	5023.8	21	0.027027	0.002762	0.024265	21	2	0.0010902	-0.274714	-0.257145	-0.766257	0.0242645	0.0010902	0.0446853	0.0375103	0.049321	0.0593953	0.078558	0.10723	0.130947		0.0572746	-0.0002303	0.0218034	0.0242645	-0.281289	0.0528334	0.0804651	0.268801	0.373195		-0.257145	-0.0002303	-0.314062			-0.663249	-0.663249	0.0218033	0.0010902	-0.0002303
AAF	206.974	2012-02-16	23	ASIA ASSET	4.4	5279.09	22	0.157895	0.050816	0.107079	22	2	0.0010902	-0.274714	-0.257145	-0.766257	0.107079	0.0010902	0.0446853	0.0375103	0.049321	0.0593953	0.078558	0.10723	0.130947		0.0572746	-0.0002303	0.0218034	0.107079	-0.281289	0.0528334	0.0804651	0.268801	0.373195		-0.257145	-0.0002303	-0.0517384			-0.663249	-0.663249	0.0218033	0.0010902	-0.0002303
AAF	206.974	2012-02-17	24	ASIA ASSET	4.5	5285.17	23	0.022727	0.001152	0.021576	23	2	0.0010902	-0.274714	-0.257145	-0.766257	0.0215756	0.0010902	0.0446853	0.0375103	0.049321	0.0593953	0.078558	0.10723	0.130947		0.0572746	-0.0002303	0.0218034	0.0215756	-0.281289	0.0528334	0.0804651	0.268801	0.373195		-0.257145	-0.0002303	-0.190361			-0.663249	-0.663249	0.0218033	0.0010902	-0.0002303
AAF	206.974	2012-02-21	25	ASIA ASSET	4.2	5308.51	24	-0.066667	0.004416	-0.071083	24	2	0.0010902	-0.274714	-0.257145	-0.766257	-0.0710828	0.0010902	0.0446853	0.0375103	0.049321	0.0593953	0.078558	0.10723	0.130947		0.0572746	-0.0002303	0.0218034	-0.0710828	-0.281289	0.0528334	0.0804651	0.268801	0.373195		-0.257145	-0.0002303	-0.015936			-0.663249	-0.663249	0.0218033	0.0010902	-0.0002303
AAF	206.974	2012-02-22	26	ASIA ASSET	4.4	5420.97	25	0.047619	0.021185	0.026434	25	2	0.0010902	-0.274714	-0.257145	-0.766257	0.0264342	0.0010902	0.0446853	0.0375103	0.049321	0.0593953	0.078558	0.10723	0.130947		0.0572746	-0.0002303	0.0218034	0.0264342	-0.281289	0.0528334	0.0804651	0.268801	0.373195		-0.257145	-0.0002303	-0.0326733			-0.663249	-0.663249	0.0218033	0.0010902	-0.0002303
AAF	206.974	2012-02-23	27	ASIA ASSET	4.6	5507.6	26	0.045454	0.015981	0.029474	26	2	0.0010902	-0.274714	-0.257145	-0.766257	0.029474	0.0010902	0.0446853	0.0375103	0.049321	0.0593953	0.078558	0.10723	0.130947		0.0572746	-0.0002303	0.0218034	0.029474	-0.281289	0.0528334	0.0804651	0.268801	0.373195		-0.257145	-0.0002303	-0.588852			-0.663249	-0.663249	0.0218033	0.0010902	-0.0002303
AAF	206.974	2012-02-24	28	ASIA ASSET	4.4	5566.3	27	-0.043478	0.010658	-0.054136	27	2	0.0010902	-0.274714	-0.257145	-0.766257	-0.0541361	0.0010902	0.0446853	0.0375103	0.049321	0.0593953	0.078558	0.10723	0.130947		0.0572746	-0.0002303	0.0218034	-0.0541361	-0.281289	0.0528334	0.0804651	0.268801	0.373195		-0.257145	-0.0002303	0.0028942			-0.663249	-0.663249	0.0218033	0.0010902	-0.0002303
AAF	206.974	2012-02-27	29	ASIA ASSET	4.3	5476.59	28	-0.022727	-0.016117	-0.006611	28	2	0.0010902	-0.274714	-0.257145	-0.766257	-0.0066107	0.0010902	0.0446853	0.0375103	0.049321	0.0593953	0.078558	0.10723	0.130947		0.0572746	-0.0002303	0.0218034	-0.0066107	-0.281289	0.0528334	0.0804651	0.268801	0.373195		-0.257145	-0.0002303	0.141358			-0.663249	-0.663249	0.0218033	0.0010902	-0.0002303
AAF	206.974	2012-02-28	30	ASIA ASSET	4.1	5431.67	29	-0.046512	-0.008202	-0.038309	29	2	0.0010902	-0.274714	-0.257145	-0.766257	-0.0383095	0.0010902	0.0446853	0.0375103	0.049321	0.0593953	0.078558	0.10723	0.130947		0.0572746	-0.0002303	0.0218034	-0.0383095	-0.281289	0.0528334	0.0804651	0.268801	0.373195		-0.257145	-0.0002303	-0.214782			-0.663249	-0.663249	0.0218033	0.0010902	-0.0002303
AAF	206.974	2012-02-29	31	ASIA ASSET	4.2	5458.09	30	0.02439	0.004864	0.019526	30	2	0.0010902	-0.274714	-0.257145	-0.766257	0.0195261	0.0010902	0.0446853	0.0375103	0.049321	0.0593953	0.078558	0.10723	0.130947		0.0572746	-0.0002303	0.0218034	0.0195261	-0.281289	0.0528334	0.0804651	0.268801	0.373195		-0.257145	-0.0002303	-0.0323996			-0.663249	-0.663249	0.0218033	0.0010902	-0.0002303
AAF	206.974	2012-03-01	32	ASIA ASSET	4.1	5469.68	31	-0.02381	0.002123	-0.025933	31	2	0.0010902	-0.274714	-0.257145	-0.766257	-0.025933	0.0010902	0.0446853	0.0375103	0.049321	0.0593953	0.078558	0.10723	0.130947		0.0572746	-0.0002303	0.0218034	-0.025933	-0.281289	0.0528334	0.0804651	0.268801	0.373195		-0.257145	-0.0002303	0.0245244			-0.663249	-0.663249	0.0218033	0.0010902	-0.0002303
AAF	206.974	2012-03-02	33	ASIA ASSET	4.1	5460.19	32	0	-0.001735	0.001735	32	2	0.0010902	-0.274714	-0.257145	-0.766257	0.0017351	0.0010902	0.0446853	0.0375103	0.049321	0.0593953	0.078558	0.10723	0.130947		0.0572746	-0.0002303	0.0218034	0.0017351	-0.281289	0.0528334	0.0804651	0.268801	0.373195		-0.257145	-0.0002303	-0.723412			-0.663249	-0.663249	0.0218033	0.0010902	-0.0002303
AAF	206.974	2012-03-05	34	ASIA ASSET	4	5464.81	33	-0.02439	0.000846	-0.025236	33	2	0.0010902	-0.274714	-0.257145	-0.766257	-0.0252364	0.0010902	0.0446853	0.0375103	0.049321	0.0593953	0.078558	0.10723	0.130947		0.0572746	-0.0002303	0.0218034	-0.0252364	-0.281289	0.0528334	0.0804651	0.268801	0.373195		-0.257145	-0.0002303	-0.758479			-0.663249	-0.663249	0.0218033	0.0010902	-0.0002303
AAF	206.974	2012-03-06	35	ASIA ASSET	4	5477.67	34	0	0.002353	-0.002353	34	2	0.0010902	-0.274714	-0.257145	-0.766257	-0.0023532	0.0010902	0.0446853	0.0375103	0.049321	0.0593953	0.078558	0.10723	0.130947		0.0572746	-0.0002303	0.0218034	-0.0023532	-0.281289	0.0528334	0.0804651	0.268801	0.373195		-0.257145	-0.0002303	-0.132545			-0.663249	-0.663249	0.0218033	0.0010902	-0.0002303
AAF	206.974	2012-03-08	36	ASIA ASSET	4.1	5456.51	35	0.025	-0.003863	0.028863	35	2	0.0010902	-0.274714	-0.257145	-0.766257	0.028863	0.0010902	0.0446853	0.0375103	0.049321	0.0593953	0.078558	0.10723	0.130947		0.0572746	-0.0002303	0.0218034	0.028863	-0.281289	0.0528334	0.0804651	0.268801	0.373195		-0.257145	-0.0002303	0.343484			-0.663249	-0.663249	0.0218033	0.0010902	-0.0002303
AAF	206.974	2012-03-09	37	ASIA ASSET	4	5456.27	36	-0.02439	-4.4e-05	-0.024346	36	2	0.0010902	-0.274714	-0.257145	-0.766257	-0.0243463	0.0010902	0.0446853	0.0375103	0.049321	0.0593953	0.078558	0.10723	0.130947		0.0572746	-0.0002303	0.0218034	-0.0243463	-0.281289	0.0528334	0.0804651	0.268801	0.373195		-0.257145	-0.0002303	-0.290595			-0.663249	-0.663249	0.0218033	0.0010902	-0.0002303
AAF	206.974	2012-03-12	38	ASIA ASSET	4	5424.46	37	0	-0.00583	0.00583	37	2	0.0010902	-0.274714	-0.257145	-0.766257	0.00583	0.0010902	0.0446853	0.0375103	0.049321	0.0593953	0.078558	0.10723	0.130947		0.0572746	-0.0002303	0.0218034	0.00583	-0.281289	0.0528334	0.0804651	0.268801	0.373195		-0.257145	-0.0002303	0.21158			-0.663249	-0.663249	0.0218033	0.0010902	-0.0002303
AAF	206.974	2012-03-13	39	ASIA ASSET	4	5423.26	38	0	-0.000221	0.000221	38	2	0.0010902	-0.274714	-0.257145	-0.766257	0.0002213	0.0010902	0.0446853	0.0375103	0.049321	0.0593953	0.078558	0.10723	0.130947		0.0572746	-0.0002303	0.0218034	0.0002213	-0.281289	0.0528334	0.0804651	0.268801	0.373195		-0.257145	-0.0002303	0.287874			-0.663249	-0.663249	0.0218033	0.0010902	-0.0002303
AAF	206.974	2012-03-14	40	ASIA ASSET	4	5418.07	39	0	-0.000957	0.000957	39	2	0.0010902	-0.274714	-0.257145	-0.766257	0.000957	0.0010902	0.0446853	0.0375103	0.049321	0.0593953	0.078558	0.10723	0.130947		0.0572746	-0.0002303	0.0218034	0.000957	-0.281289	0.0528334	0.0804651	0.268801	0.373195		-0.257145	-0.0002303	0.169406			-0.663249	-0.663249	0.0218033	0.0010902	-0.0002303
AAF	206.974	2012-03-15	41	ASIA ASSET	4	5397.2	40	0	-0.003852	0.003852	40	2	0.0010902	-0.274714	-0.257145	-0.766257	0.0038519	0.0010902	0.0446853	0.0375103	0.049321	0.0593953	0.078558	0.10723	0.130947		0.0572746	-0.0002303	0.0218034	0.0038519	-0.281289	0.0528334	0.0804651	0.268801	0.373195		-0.257145	-0.0002303	0.0440449			-0.663249	-0.663249	0.0218033	0.0010902	-0.0002303
AAF		2012-03-16	42	ASIA ASSET	4.1	5449.05	41	0.025	0.009607	0.015393	41	3	-0.0052197	-0.274714	-0.257145	-2.38351	0.0153931	-0.0052197	0.0446853	0.0189679	0.049321	0.0593953	0.078558	0.10723			0.0604895	-0.0007957	-0.104393	0.0153931	-0.281289	0.0528334	0.0804651	0.268801			-0.257145	-0.0007957	-2.33483			-2.29168	-2.29168	-0.104393	-0.0052197	-0.0007957
AAF		2012-03-19	43	ASIA ASSET	4	5449.46	42	-0.02439	7.5e-05	-0.024465	42	3	-0.0052197	-0.274714	-0.257145	-2.38351	-0.0244656	-0.0052197	0.0446853	0.0189679	0.049321	0.0593953	0.078558	0.10723			0.0604895	-0.0007957	-0.104393	-0.0244656	-0.281289	0.0528334	0.0804651	0.268801			-0.257145	-0.0007957	-1.9696			-2.29168	-2.29168	-0.104393	-0.0052197	-0.0007957
AAF		2012-03-20	44	ASIA ASSET	3.9	5414.02	43	-0.025	-0.006503	-0.018497	43	3	-0.0052197	-0.274714	-0.257145	-2.38351	-0.0184966	-0.0052197	0.0446853	0.0189679	0.049321	0.0593953	0.078558	0.10723			0.0604895	-0.0007957	-0.104393	-0.0184966	-0.281289	0.0528334	0.0804651	0.268801			-0.257145	-0.0007957	-1.79568			-2.29168	-2.29168	-0.104393	-0.0052197	-0.0007957
AAF		2012-03-21	45	ASIA ASSET	4	5384.1	44	0.025641	-0.005526	0.031167	44	3	-0.0052197	-0.274714	-0.257145	-2.38351	0.0311674	-0.0052197	0.0446853	0.0189679	0.049321	0.0593953	0.078558	0.10723			0.0604895	-0.0007957	-0.104393	0.0311674	-0.281289	0.0528334	0.0804651	0.268801			-0.257145	-0.0007957	-1.66756			-2.29168	-2.29168	-0.104393	-0.0052197	-0.0007957
AAF		2012-03-22	46	ASIA ASSET	4	5349.7	45	0	-0.006389	0.006389	45	3	-0.0052197	-0.274714	-0.257145	-2.38351	0.0063892	-0.0052197	0.0446853	0.0189679	0.049321	0.0593953	0.078558	0.10723			0.0604895	-0.0007957	-0.104393	0.0063892	-0.281289	0.0528334	0.0804651	0.268801			-0.257145	-0.0007957	-1.9659			-2.29168	-2.29168	-0.104393	-0.0052197	-0.0007957
AAF		2012-03-23	47	ASIA ASSET	4	5422.33	46	0	0.013576	-0.013576	46	3	-0.0052197	-0.274714	-0.257145	-2.38351	-0.0135764	-0.0052197	0.0446853	0.0189679	0.049321	0.0593953	0.078558	0.10723			0.0604895	-0.0007957	-0.104393	-0.0135764	-0.281289	0.0528334	0.0804651	0.268801			-0.257145	-0.0007957	-2.4156			-2.29168	-2.29168	-0.104393	-0.0052197	-0.0007957
AAF		2012-03-26	48	ASIA ASSET	4	5430.96	47	0	0.001592	-0.001592	47	3	-0.0052197	-0.274714	-0.257145	-2.38351	-0.0015914	-0.0052197	0.0446853	0.0189679	0.049321	0.0593953	0.078558	0.10723			0.0604895	-0.0007957	-0.104393	-0.0015914	-0.281289	0.0528334	0.0804651	0.268801			-0.257145	-0.0007957	0.0497722			-2.29168	-2.29168	-0.104393	-0.0052197	-0.0007957
AAF		2012-03-27	49	ASIA ASSET	3.9	5425	48	-0.025	-0.001097	-0.023903	48	3	-0.0052197	-0.274714	-0.257145	-2.38351	-0.0239026	-0.0052197	0.0446853	0.0189679	0.049321	0.0593953	0.078558	0.10723			0.0604895	-0.0007957	-0.104393	-0.0239026	-0.281289	0.0528334	0.0804651	0.268801			-0.257145	-0.0007957	-2.34498			-2.29168	-2.29168	-0.104393	-0.0052197	-0.0007957
AAF		2012-03-28	50	ASIA ASSET	3.9	5416.57	49	0	-0.001554	0.001554	49	3	-0.0052197	-0.274714	-0.257145	-2.38351	0.0015539	-0.0052197	0.0446853	0.0189679	0.049321	0.0593953	0.078558	0.10723			0.0604895	-0.0007957	-0.104393	0.0015539	-0.281289	0.0528334	0.0804651	0.268801			-0.257145	-0.0007957	-2.11922			-2.29168	-2.29168	-0.104393	-0.0052197	-0.0007957
AAF		2012-03-29	51	ASIA ASSET	3.9	5412.04	50	0	-0.000836	0.000836	50	3	-0.0052197	-0.274714	-0.257145	-2.38351	0.0008363	-0.0052197	0.0446853	0.0189679	0.049321	0.0593953	0.078558	0.10723			0.0604895	-0.0007957	-0.104393	0.0008363	-0.281289	0.0528334	0.0804651	0.268801			-0.257145	-0.0007957	-1.49666			-2.29168	-2.29168	-0.104393	-0.0052197	-0.0007957
AAF		2012-03-30	52	ASIA ASSET	3.9	5420.2	51	0	0.001508	-0.001508	51	3	-0.0052197	-0.274714	-0.257145	-2.38351	-0.0015078	-0.0052197	0.0446853	0.0189679	0.049321	0.0593953	0.078558	0.10723			0.0604895	-0.0007957	-0.104393	-0.0015078	-0.281289	0.0528334	0.0804651	0.268801			-0.257145	-0.0007957	-2.32815			-2.29168	-2.29168	-0.104393	-0.0052197	-0.0007957
AAF		2012-04-02	53	ASIA ASSET	3.8	5398.7	52	-0.025641	-0.003967	-0.021675	52	3	-0.0052197	-0.274714	-0.257145	-2.38351	-0.0216745	-0.0052197	0.0446853	0.0189679	0.049321	0.0593953	0.078558	0.10723			0.0604895	-0.0007957	-0.104393	-0.0216745	-0.281289	0.0528334	0.0804651	0.268801			-0.257145	-0.0007957	-1.16056			-2.29168	-2.29168	-0.104393	-0.0052197	-0.0007957
AAF		2012-04-03	54	ASIA ASSET	3.7	5416.65	53	-0.026316	0.003325	-0.029641	53	3	-0.0052197	-0.274714	-0.257145	-2.38351	-0.0296406	-0.0052197	0.0446853	0.0189679	0.049321	0.0593953	0.078558	0.10723			0.0604895	-0.0007957	-0.104393	-0.0296406	-0.281289	0.0528334	0.0804651	0.268801			-0.257145	-0.0007957	-2.07918			-2.29168	-2.29168	-0.104393	-0.0052197	-0.0007957
AAF		2012-04-04	55	ASIA ASSET	3.7	5400.91	54	0	-0.002906	0.002906	54	3	-0.0052197	-0.274714	-0.257145	-2.38351	0.0029058	-0.0052197	0.0446853	0.0189679	0.049321	0.0593953	0.078558	0.10723			0.0604895	-0.0007957	-0.104393	0.0029058	-0.281289	0.0528334	0.0804651	0.268801			-0.257145	-0.0007957	-2.41423			-2.29168	-2.29168	-0.104393	-0.0052197	-0.0007957
AAF		2012-04-05	56	ASIA ASSET	3.7	5423.25	55	0	0.004136	-0.004136	55	3	-0.0052197	-0.274714	-0.257145	-2.38351	-0.0041363	-0.0052197	0.0446853	0.0189679	0.049321	0.0593953	0.078558	0.10723			0.0604895	-0.0007957	-0.104393	-0.0041363	-0.281289	0.0528334	0.0804651	0.268801			-0.257145	-0.0007957	-2.44203			-2.29168	-2.29168	-0.104393	-0.0052197	-0.0007957
AAF		2012-04-09	57	ASIA ASSET	3.7	5413.12	56	0	-0.001868	0.001868	56	3	-0.0052197	-0.274714	-0.257145	-2.38351	0.0018679	-0.0052197	0.0446853	0.0189679	0.049321	0.0593953	0.078558	0.10723			0.0604895	-0.0007957	-0.104393	0.0018679	-0.281289	0.0528334	0.0804651	0.268801			-0.257145	-0.0007957	-0.801317			-2.29168	-2.29168	-0.104393	-0.0052197	-0.0007957
AAF		2012-04-10	58	ASIA ASSET	3.7	5392.34	57	0	-0.003839	0.003839	57	3	-0.0052197	-0.274714	-0.257145	-2.38351	0.0038389	-0.0052197	0.0446853	0.0189679	0.049321	0.0593953	0.078558	0.10723			0.0604895	-0.0007957	-0.104393	0.0038389	-0.281289	0.0528334	0.0804651	0.268801			-0.257145	-0.0007957	-1.38678			-2.29168	-2.29168	-0.104393	-0.0052197	-0.0007957
AAF		2012-04-11	59	ASIA ASSET	3.7	5425.73	58	0	0.006192	-0.006192	58	3	-0.0052197	-0.274714	-0.257145	-2.38351	-0.0061921	-0.0052197	0.0446853	0.0189679	0.049321	0.0593953	0.078558	0.10723			0.0604895	-0.0007957	-0.104393	-0.0061921	-0.281289	0.0528334	0.0804651	0.268801			-0.257145	-0.0007957	-2.08627			-2.29168	-2.29168	-0.104393	-0.0052197	-0.0007957
AAF		2012-04-16	60	ASIA ASSET	3.8	5434.8	59	0.027027	0.001672	0.025355	59	3	-0.0052197	-0.274714	-0.257145	-2.38351	0.0253555	-0.0052197	0.0446853	0.0189679	0.049321	0.0593953	0.078558	0.10723			0.0604895	-0.0007957	-0.104393	0.0253555	-0.281289	0.0528334	0.0804651	0.268801			-0.257145	-0.0007957	-1.17391			-2.29168	-2.29168	-0.104393	-0.0052197	-0.0007957
AAF		2012-04-17	61	ASIA ASSET	3.6	5412.44	60	-0.052632	-0.004114	-0.048517	60	3	-0.0052197	-0.274714	-0.257145	-2.38351	-0.0485174	-0.0052197	0.0446853	0.0189679	0.049321	0.0593953	0.078558	0.10723			0.0604895	-0.0007957	-0.104393	-0.0485174	-0.281289	0.0528334	0.0804651	0.268801			-0.257145	-0.0007957	-0.516821			-2.29168	-2.29168	-0.104393	-0.0052197	-0.0007957
AAF		2012-04-18	62	ASIA ASSET	3.5	5407.47	61	-0.027778	-0.000918	-0.026859	61	4	-0.0069729	-0.274714	-0.257145	-1.19615	-0.0268596	-0.0069729	0.0446853	0.0219601	0.049321	0.0593953	0.078558				0.0612944	-0.0004033	-0.139458	-0.0268596	-0.281289	0.0528334	0.0804651				-0.257145	-0.0004033	-0.442599			-1.16152	-1.16152	-0.139458	-0.0069729	-0.0004033
AAF		2012-04-19	63	ASIA ASSET	3.6	5518.72	62	0.028571	0.020573	0.007998	62	4	-0.0069729	-0.274714	-0.257145	-1.19615	0.007998	-0.0069729	0.0446853	0.0219601	0.049321	0.0593953	0.078558				0.0612944	-0.0004033	-0.139458	0.007998	-0.281289	0.0528334	0.0804651				-0.257145	-0.0004033	-1.10886			-1.16152	-1.16152	-0.139458	-0.0069729	-0.0004033
AAF		2012-04-20	64	ASIA ASSET	3.5	5457.13	63	-0.027778	-0.01116	-0.016617	63	4	-0.0069729	-0.274714	-0.257145	-1.19615	-0.0166175	-0.0069729	0.0446853	0.0219601	0.049321	0.0593953	0.078558				0.0612944	-0.0004033	-0.139458	-0.0166175	-0.281289	0.0528334	0.0804651				-0.257145	-0.0004033	-0.0003852			-1.16152	-1.16152	-0.139458	-0.0069729	-0.0004033
AAF		2012-04-23	65	ASIA ASSET	3.5	5455.06	64	0	-0.000379	0.000379	64	4	-0.0069729	-0.274714	-0.257145	-1.19615	0.0003793	-0.0069729	0.0446853	0.0219601	0.049321	0.0593953	0.078558				0.0612944	-0.0004033	-0.139458	0.0003793	-0.281289	0.0528334	0.0804651				-0.257145	-0.0004033	-0.432168			-1.16152	-1.16152	-0.139458	-0.0069729	-0.0004033
AAF		2012-04-24	66	ASIA ASSET	3.4	5441.53	65	-0.028571	-0.00248	-0.026091	65	4	-0.0069729	-0.274714	-0.257145	-1.19615	-0.0260911	-0.0069729	0.0446853	0.0219601	0.049321	0.0593953	0.078558				0.0612944	-0.0004033	-0.139458	-0.0260911	-0.281289	0.0528334	0.0804651				-0.257145	-0.0004033	-0.645876			-1.16152	-1.16152	-0.139458	-0.0069729	-0.0004033
AAF		2012-04-25	67	ASIA ASSET	3.5	5440.01	66	0.029412	-0.000279	0.029691	66	4	-0.0069729	-0.274714	-0.257145	-1.19615	0.029691	-0.0069729	0.0446853	0.0219601	0.049321	0.0593953	0.078558				0.0612944	-0.0004033	-0.139458	0.029691	-0.281289	0.0528334	0.0804651				-0.257145	-0.0004033	-0.810121			-1.16152	-1.16152	-0.139458	-0.0069729	-0.0004033
AAF		2012-04-26	68	ASIA ASSET	3.4	5445.01	67	-0.028571	0.000919	-0.029491	67	4	-0.0069729	-0.274714	-0.257145	-1.19615	-0.0294905	-0.0069729	0.0446853	0.0219601	0.049321	0.0593953	0.078558				0.0612944	-0.0004033	-0.139458	-0.0294905	-0.281289	0.0528334	0.0804651				-0.257145	-0.0004033	-0.782621			-1.16152	-1.16152	-0.139458	-0.0069729	-0.0004033
AAF		2012-04-27	69	ASIA ASSET	3.4	5440.52	68	0	-0.000825	0.000825	68	4	-0.0069729	-0.274714	-0.257145	-1.19615	0.0008246	-0.0069729	0.0446853	0.0219601	0.049321	0.0593953	0.078558				0.0612944	-0.0004033	-0.139458	0.0008246	-0.281289	0.0528334	0.0804651				-0.257145	-0.0004033	-0.29665			-1.16152	-1.16152	-0.139458	-0.0069729	-0.0004033
AAF		2012-04-30	70	ASIA ASSET	3.3	5419.2	69	-0.029412	-0.003919	-0.025493	69	4	-0.0069729	-0.274714	-0.257145	-1.19615	-0.0254931	-0.0069729	0.0446853	0.0219601	0.049321	0.0593953	0.078558				0.0612944	-0.0004033	-0.139458	-0.0254931	-0.281289	0.0528334	0.0804651				-0.257145	-0.0004033	-0.305108			-1.16152	-1.16152	-0.139458	-0.0069729	-0.0004033
AAF		2012-05-02	71	ASIA ASSET	3.3	5417.17	70	0	-0.000375	0.000375	70	4	-0.0069729	-0.274714	-0.257145	-1.19615	0.0003746	-0.0069729	0.0446853	0.0219601	0.049321	0.0593953	0.078558				0.0612944	-0.0004033	-0.139458	0.0003746	-0.281289	0.0528334	0.0804651				-0.257145	-0.0004033	-1.02234			-1.16152	-1.16152	-0.139458	-0.0069729	-0.0004033
AAF		2012-05-03	72	ASIA ASSET	3.2	5389.47	71	-0.030303	-0.005113	-0.02519	71	4	-0.0069729	-0.274714	-0.257145	-1.19615	-0.0251897	-0.0069729	0.0446853	0.0219601	0.049321	0.0593953	0.078558				0.0612944	-0.0004033	-0.139458	-0.0251897	-0.281289	0.0528334	0.0804651				-0.257145	-0.0004033	-0.539471			-1.16152	-1.16152	-0.139458	-0.0069729	-0.0004033
AAF		2012-05-04	73	ASIA ASSET	3.2	5375.44	72	0	-0.002603	0.002603	72	4	-0.0069729	-0.274714	-0.257145	-1.19615	0.0026033	-0.0069729	0.0446853	0.0219601	0.049321	0.0593953	0.078558				0.0612944	-0.0004033	-0.139458	0.0026033	-0.281289	0.0528334	0.0804651				-0.257145	-0.0004033	-0.661732			-1.16152	-1.16152	-0.139458	-0.0069729	-0.0004033
AAF		2012-05-08	74	ASIA ASSET	3.2	5295.6	73	0	-0.014853	0.014853	73	4	-0.0069729	-0.274714	-0.257145	-1.19615	0.0148527	-0.0069729	0.0446853	0.0219601	0.049321	0.0593953	0.078558				0.0612944	-0.0004033	-0.139458	0.0148527	-0.281289	0.0528334	0.0804651				-0.257145	-0.0004033	-0.623235			-1.16152	-1.16152	-0.139458	-0.0069729	-0.0004033
AAF		2012-05-09	75	ASIA ASSET	3.1	5256.79	74	-0.03125	-0.007329	-0.023921	74	4	-0.0069729	-0.274714	-0.257145	-1.19615	-0.0239213	-0.0069729	0.0446853	0.0219601	0.049321	0.0593953	0.078558				0.0612944	-0.0004033	-0.139458	-0.0239213	-0.281289	0.0528334	0.0804651				-0.257145	-0.0004033	-0.802474			-1.16152	-1.16152	-0.139458	-0.0069729	-0.0004033
AAF		2012-05-10	76	ASIA ASSET	3	5163.94	75	-0.032258	-0.017663	-0.014595	75	4	-0.0069729	-0.274714	-0.257145	-1.19615	-0.0145951	-0.0069729	0.0446853	0.0219601	0.049321	0.0593953	0.078558				0.0612944	-0.0004033	-0.139458	-0.0145951	-0.281289	0.0528334	0.0804651				-0.257145	-0.0004033	-0.443261			-1.16152	-1.16152	-0.139458	-0.0069729	-0.0004033
AAF		2012-05-11	77	ASIA ASSET	2.9	5108.56	76	-0.033333	-0.010724	-0.022609	76	4	-0.0069729	-0.274714	-0.257145	-1.19615	-0.022609	-0.0069729	0.0446853	0.0219601	0.049321	0.0593953	0.078558				0.0612944	-0.0004033	-0.139458	-0.022609	-0.281289	0.0528334	0.0804651				-0.257145	-0.0004033	-0.682673			-1.16152	-1.16152	-0.139458	-0.0069729	-0.0004033
AAF		2012-05-14	78	ASIA ASSET	2.9	5116.31	77	0	0.001517	-0.001517	77	4	-0.0069729	-0.274714	-0.257145	-1.19615	-0.0015171	-0.0069729	0.0446853	0.0219601	0.049321	0.0593953	0.078558				0.0612944	-0.0004033	-0.139458	-0.0015171	-0.281289	0.0528334	0.0804651				-0.257145	-0.0004033	-0.933399			-1.16152	-1.16152	-0.139458	-0.0069729	-0.0004033
AAF		2012-05-15	79	ASIA ASSET	2.9	5125.86	78	0	0.001867	-0.001867	78	4	-0.0069729	-0.274714	-0.257145	-1.19615	-0.0018665	-0.0069729	0.0446853	0.0219601	0.049321	0.0593953	0.078558				0.0612944	-0.0004033	-0.139458	-0.0018665	-0.281289	0.0528334	0.0804651				-0.257145	-0.0004033	-0.716732			-1.16152	-1.16152	-0.139458	-0.0069729	-0.0004033
AAF		2012-05-16	80	ASIA ASSET	3.1	5213.68	79	0.068965	0.017133	0.051833	79	4	-0.0069729	-0.274714	-0.257145	-1.19615	0.0518327	-0.0069729	0.0446853	0.0219601	0.049321	0.0593953	0.078558				0.0612944	-0.0004033	-0.139458	0.0518327	-0.281289	0.0528334	0.0804651				-0.257145	-0.0004033	-0.223626			-1.16152	-1.16152	-0.139458	-0.0069729	-0.0004033
AAF		2012-05-17	81	ASIA ASSET	3	5221.53	80	-0.032258	0.001506	-0.033764	80	4	-0.0069729	-0.274714	-0.257145	-1.19615	-0.0337636	-0.0069729	0.0446853	0.0219601	0.049321	0.0593953	0.078558				0.0612944	-0.0004033	-0.139458	-0.0337636	-0.281289	0.0528334	0.0804651				-0.257145	-0.0004033	-0.670074			-1.16152	-1.16152	-0.139458	-0.0069729	-0.0004033
AAF		2012-05-18	82	ASIA ASSET	3.1	5222.09	81	0.033333	0.000107	0.033226	81	5	0.0030185	-0.274714	-0.257145	-1.41789	0.033226	0.0030185	0.0446853	0.0365763	0.049321	0.0593953	0.078558				0.0485133	-0.0004816	0.0603701	0.033226	-0.281289	0.0528334	0.0804651				-0.257145	-0.0004816	-1.19702			-1.37786	-1.37786	0.0603698	0.0030185	-0.0004816
AAF		2012-05-21	83	ASIA ASSET	3	5207.72	82	-0.032258	-0.002752	-0.029506	82	5	0.0030185	-0.274714	-0.257145	-1.41789	-0.0295063	0.0030185	0.0446853	0.0365763	0.049321	0.0593953	0.078558				0.0485133	-0.0004816	0.0603701	-0.0295063	-0.281289	0.0528334	0.0804651				-0.257145	-0.0004816	-0.997159			-1.37786	-1.37786	0.0603698	0.0030185	-0.0004816
AAF		2012-05-22	84	ASIA ASSET	3	5155.61	83	0	-0.010006	0.010006	83	5	0.0030185	-0.274714	-0.257145	-1.41789	0.0100064	0.0030185	0.0446853	0.0365763	0.049321	0.0593953	0.078558				0.0485133	-0.0004816	0.0603701	0.0100064	-0.281289	0.0528334	0.0804651				-0.257145	-0.0004816	-1.16749			-1.37786	-1.37786	0.0603698	0.0030185	-0.0004816
AAF		2012-05-23	85	ASIA ASSET	2.9	5048.11	84	-0.033333	-0.020851	-0.012482	84	5	0.0030185	-0.274714	-0.257145	-1.41789	-0.0124822	0.0030185	0.0446853	0.0365763	0.049321	0.0593953	0.078558				0.0485133	-0.0004816	0.0603701	-0.0124822	-0.281289	0.0528334	0.0804651				-0.257145	-0.0004816	-1.28492			-1.37786	-1.37786	0.0603698	0.0030185	-0.0004816
AAF		2012-05-24	86	ASIA ASSET	2.8	5019.12	85	-0.034483	-0.005743	-0.02874	85	5	0.0030185	-0.274714	-0.257145	-1.41789	-0.02874	0.0030185	0.0446853	0.0365763	0.049321	0.0593953	0.078558				0.0485133	-0.0004816	0.0603701	-0.02874	-0.281289	0.0528334	0.0804651				-0.257145	-0.0004816	-0.85765			-1.37786	-1.37786	0.0603698	0.0030185	-0.0004816
AAF		2012-05-25	87	ASIA ASSET	2.7	5009.67	86	-0.035714	-0.001883	-0.033831	86	5	0.0030185	-0.274714	-0.257145	-1.41789	-0.0338315	0.0030185	0.0446853	0.0365763	0.049321	0.0593953	0.078558				0.0485133	-0.0004816	0.0603701	-0.0338315	-0.281289	0.0528334	0.0804651				-0.257145	-0.0004816	-0.0830252			-1.37786	-1.37786	0.0603698	0.0030185	-0.0004816
AAF		2012-05-28	88	ASIA ASSET	2.7	4935.01	87	0	-0.014903	0.014903	87	5	0.0030185	-0.274714	-0.257145	-1.41789	0.0149032	0.0030185	0.0446853	0.0365763	0.049321	0.0593953	0.078558				0.0485133	-0.0004816	0.0603701	0.0149032	-0.281289	0.0528334	0.0804651				-0.257145	-0.0004816	-0.239395			-1.37786	-1.37786	0.0603698	0.0030185	-0.0004816
AAF		2012-05-29	89	ASIA ASSET	2.7	4813.26	88	0	-0.024671	0.024671	88	5	0.0030185	-0.274714	-0.257145	-1.41789	0.0246707	0.0030185	0.0446853	0.0365763	0.049321	0.0593953	0.078558				0.0485133	-0.0004816	0.0603701	0.0246707	-0.281289	0.0528334	0.0804651				-0.257145	-0.0004816	-0.685557			-1.37786	-1.37786	0.0603698	0.0030185	-0.0004816
AAF		2012-05-30	90	ASIA ASSET	2.7	4865.12	89	0	0.010774	-0.010774	89	5	0.0030185	-0.274714	-0.257145	-1.41789	-0.0107745	0.0030185	0.0446853	0.0365763	0.049321	0.0593953	0.078558				0.0485133	-0.0004816	0.0603701	-0.0107745	-0.281289	0.0528334	0.0804651				-0.257145	-0.0004816	-1.20004			-1.37786	-1.37786	0.0603698	0.0030185	-0.0004816
AAF		2012-05-31	91	ASIA ASSET	2.6	4832.15	90	-0.037037	-0.006777	-0.03026	90	5	0.0030185	-0.274714	-0.257145	-1.41789	-0.0302601	0.0030185	0.0446853	0.0365763	0.049321	0.0593953	0.078558				0.0485133	-0.0004816	0.0603701	-0.0302601	-0.281289	0.0528334	0.0804651				-0.257145	-0.0004816	-0.205823			-1.37786	-1.37786	0.0603698	0.0030185	-0.0004816
AAF		2012-06-01	92	ASIA ASSET	2.9	4885.18	91	0.115385	0.010975	0.10441	91	5	0.0030185	-0.274714	-0.257145	-1.41789	0.10441	0.0030185	0.0446853	0.0365763	0.049321	0.0593953	0.078558				0.0485133	-0.0004816	0.0603701	0.10441	-0.281289	0.0528334	0.0804651				-0.257145	-0.0004816	-1.27723			-1.37786	-1.37786	0.0603698	0.0030185	-0.0004816
AAF		2012-06-05	93	ASIA ASSET	2.7	4748.6	92	-0.068966	-0.027958	-0.041008	92	5	0.0030185	-0.274714	-0.257145	-1.41789	-0.0410075	0.0030185	0.0446853	0.0365763	0.049321	0.0593953	0.078558				0.0485133	-0.0004816	0.0603701	-0.0410075	-0.281289	0.0528334	0.0804651				-0.257145	-0.0004816	-1.21692			-1.37786	-1.37786	0.0603698	0.0030185	-0.0004816
AAF		2012-06-06	94	ASIA ASSET	2.6	4737.75	93	-0.037037	-0.002285	-0.034752	93	5	0.0030185	-0.274714	-0.257145	-1.41789	-0.0347522	0.0030185	0.0446853	0.0365763	0.049321	0.0593953	0.078558				0.0485133	-0.0004816	0.0603701	-0.0347522	-0.281289	0.0528334	0.0804651				-0.257145	-0.0004816	-0.8032			-1.37786	-1.37786	0.0603698	0.0030185	-0.0004816
AAF		2012-06-07	95	ASIA ASSET	2.6	4757.98	94	0	0.00427	-0.00427	94	5	0.0030185	-0.274714	-0.257145	-1.41789	-0.00427	0.0030185	0.0446853	0.0365763	0.049321	0.0593953	0.078558				0.0485133	-0.0004816	0.0603701	-0.00427	-0.281289	0.0528334	0.0804651				-0.257145	-0.0004816	-0.839917			-1.37786	-1.37786	0.0603698	0.0030185	-0.0004816
AAF		2012-06-08	96	ASIA ASSET	2.6	4798.7	95	0	0.008558	-0.008558	95	5	0.0030185	-0.274714	-0.257145	-1.41789	-0.0085583	0.0030185	0.0446853	0.0365763	0.049321	0.0593953	0.078558				0.0485133	-0.0004816	0.0603701	-0.0085583	-0.281289	0.0528334	0.0804651				-0.257145	-0.0004816	-0.826183			-1.37786	-1.37786	0.0603698	0.0030185	-0.0004816
AAF		2012-06-11	97	ASIA ASSET	2.6	4811.44	96	0	0.002655	-0.002655	96	5	0.0030185	-0.274714	-0.257145	-1.41789	-0.0026548	0.0030185	0.0446853	0.0365763	0.049321	0.0593953	0.078558				0.0485133	-0.0004816	0.0603701	-0.0026548	-0.281289	0.0528334	0.0804651				-0.257145	-0.0004816	-1.2815			-1.37786	-1.37786	0.0603698	0.0030185	-0.0004816
AAF		2012-06-12	98	ASIA ASSET	2.7	4807.55	97	0.038462	-0.000808	0.03927	97	5	0.0030185	-0.274714	-0.257145	-1.41789	0.03927	0.0030185	0.0446853	0.0365763	0.049321	0.0593953	0.078558				0.0485133	-0.0004816	0.0603701	0.03927	-0.281289	0.0528334	0.0804651				-0.257145	-0.0004816	-0.0925957			-1.37786	-1.37786	0.0603698	0.0030185	-0.0004816
AAF		2012-06-13	99	ASIA ASSET	2.8	4844.79	98	0.037037	0.007746	0.029291	98	5	0.0030185	-0.274714	-0.257145	-1.41789	0.0292908	0.0030185	0.0446853	0.0365763	0.049321	0.0593953	0.078558				0.0485133	-0.0004816	0.0603701	0.0292908	-0.281289	0.0528334	0.0804651				-0.257145	-0.0004816	-1.09767			-1.37786	-1.37786	0.0603698	0.0030185	-0.0004816
AAF		2012-06-14	100	ASIA ASSET	3	4923.02	99	0.071429	0.016147	0.055281	99	5	0.0030185	-0.274714	-0.257145	-1.41789	0.0552813	0.0030185	0.0446853	0.0365763	0.049321	0.0593953	0.078558				0.0485133	-0.0004816	0.0603701	0.0552813	-0.281289	0.0528334	0.0804651				-0.257145	-0.0004816	-0.788752			-1.37786	-1.37786	0.0603698	0.0030185	-0.0004816
AAF		2012-06-15	101	ASIA ASSET	3	4991.21	100	0	0.013851	-0.013851	100	5	0.0030185	-0.274714	-0.257145	-1.41789	-0.0138512	0.0030185	0.0446853	0.0365763	0.049321	0.0593953	0.078558				0.0485133	-0.0004816	0.0603701	-0.0138512	-0.281289	0.0528334	0.0804651				-0.257145	-0.0004816	-0.874122			-1.37786	-1.37786	0.0603698	0.0030185	-0.0004816
AAF		2012-06-18	102	ASIA ASSET	3	4998.1	101	0	0.001381	-0.00138	101	6	-0.0054624	-0.274714	-0.257145	-1.37793	-0.0013804	-0.0054624	0.0446853	0.031215	0.049321	0.0593953	0.078558				0.0567427	-0.0004778	-0.109248	-0.0013804	-0.281289	0.0528334	0.0804651				-0.257145	-0.0004778	-0.431001			-1.35303	-1.35303	-0.109248	-0.0054624	-0.0004778
AAF		2012-06-19	103	ASIA ASSET	3.2	5059.29	102	0.066667	0.012243	0.054424	102	6	-0.0054624	-0.274714	-0.257145	-1.37793	0.0544242	-0.0054624	0.0446853	0.031215	0.049321	0.0593953	0.078558				0.0567427	-0.0004778	-0.109248	0.0544242	-0.281289	0.0528334	0.0804651				-0.257145	-0.0004778	-0.188417			-1.35303	-1.35303	-0.109248	-0.0054624	-0.0004778
AAF		2012-06-20	104	ASIA ASSET	3.3	5078.06	103	0.03125	0.00371	0.02754	103	6	-0.0054624	-0.274714	-0.257145	-1.37793	0.02754	-0.0054624	0.0446853	0.031215	0.049321	0.0593953	0.078558				0.0567427	-0.0004778	-0.109248	0.02754	-0.281289	0.0528334	0.0804651				-0.257145	-0.0004778	-0.4221			-1.35303	-1.35303	-0.109248	-0.0054624	-0.0004778
AAF		2012-06-21	105	ASIA ASSET	3.1	5042.07	104	-0.060606	-0.007087	-0.053519	104	6	-0.0054624	-0.274714	-0.257145	-1.37793	-0.0535187	-0.0054624	0.0446853	0.031215	0.049321	0.0593953	0.078558				0.0567427	-0.0004778	-0.109248	-0.0535187	-0.281289	0.0528334	0.0804651				-0.257145	-0.0004778	-0.646132			-1.35303	-1.35303	-0.109248	-0.0054624	-0.0004778
AAF		2012-06-22	106	ASIA ASSET	3	5039.15	105	-0.032258	-0.000579	-0.031679	105	6	-0.0054624	-0.274714	-0.257145	-1.37793	-0.0316789	-0.0054624	0.0446853	0.031215	0.049321	0.0593953	0.078558				0.0567427	-0.0004778	-0.109248	-0.0316789	-0.281289	0.0528334	0.0804651				-0.257145	-0.0004778	-0.487232			-1.35303	-1.35303	-0.109248	-0.0054624	-0.0004778
AAF		2012-06-25	107	ASIA ASSET	2.9	4990.43	106	-0.033333	-0.009668	-0.023665	106	6	-0.0054624	-0.274714	-0.257145	-1.37793	-0.0236651	-0.0054624	0.0446853	0.031215	0.049321	0.0593953	0.078558				0.0567427	-0.0004778	-0.109248	-0.0236651	-0.281289	0.0528334	0.0804651				-0.257145	-0.0004778	-0.603947			-1.35303	-1.35303	-0.109248	-0.0054624	-0.0004778
AAF		2012-06-26	108	ASIA ASSET	2.9	4989.99	107	0	-8.8e-05	8.8e-05	107	6	-0.0054624	-0.274714	-0.257145	-1.37793	8.82e-05	-0.0054624	0.0446853	0.031215	0.049321	0.0593953	0.078558				0.0567427	-0.0004778	-0.109248	8.82e-05	-0.281289	0.0528334	0.0804651				-0.257145	-0.0004778	-0.460562			-1.35303	-1.35303	-0.109248	-0.0054624	-0.0004778
AAF		2012-06-27	109	ASIA ASSET	3	4995.69	108	0.034483	0.001142	0.03334	108	6	-0.0054624	-0.274714	-0.257145	-1.37793	0.0333406	-0.0054624	0.0446853	0.031215	0.049321	0.0593953	0.078558				0.0567427	-0.0004778	-0.109248	0.0333406	-0.281289	0.0528334	0.0804651				-0.257145	-0.0004778	-1.05667			-1.35303	-1.35303	-0.109248	-0.0054624	-0.0004778
AAF		2012-06-28	110	ASIA ASSET	2.9	4955.91	109	-0.033333	-0.007963	-0.02537	109	6	-0.0054624	-0.274714	-0.257145	-1.37793	-0.0253705	-0.0054624	0.0446853	0.031215	0.049321	0.0593953	0.078558				0.0567427	-0.0004778	-0.109248	-0.0253705	-0.281289	0.0528334	0.0804651				-0.257145	-0.0004778	-0.700365			-1.35303	-1.35303	-0.109248	-0.0054624	-0.0004778
AAF		2012-06-29	111	ASIA ASSET	2.9	4965.77	110	0	0.001989	-0.001989	110	6	-0.0054624	-0.274714	-0.257145	-1.37793	-0.0019895	-0.0054624	0.0446853	0.031215	0.049321	0.0593953	0.078558				0.0567427	-0.0004778	-0.109248	-0.0019895	-0.281289	0.0528334	0.0804651				-0.257145	-0.0004778	-0.336234			-1.35303	-1.35303	-0.109248	-0.0054624	-0.0004778
AAF		2012-07-02	112	ASIA ASSET	2.9	4952.93	111	0	-0.002586	0.002586	111	6	-0.0054624	-0.274714	-0.257145	-1.37793	0.0025857	-0.0054624	0.0446853	0.031215	0.049321	0.0593953	0.078558				0.0567427	-0.0004778	-0.109248	0.0025857	-0.281289	0.0528334	0.0804651				-0.257145	-0.0004778	-0.968546			-1.35303	-1.35303	-0.109248	-0.0054624	-0.0004778
AAF		2012-07-04	113	ASIA ASSET	2.8	4946.58	112	-0.034483	-0.001282	-0.033201	112	6	-0.0054624	-0.274714	-0.257145	-1.37793	-0.0332007	-0.0054624	0.0446853	0.031215	0.049321	0.0593953	0.078558				0.0567427	-0.0004778	-0.109248	-0.0332007	-0.281289	0.0528334	0.0804651				-0.257145	-0.0004778	-1.10344			-1.35303	-1.35303	-0.109248	-0.0054624	-0.0004778
AAF		2012-07-05	114	ASIA ASSET	2.7	4924.61	113	-0.035714	-0.004442	-0.031273	113	6	-0.0054624	-0.274714	-0.257145	-1.37793	-0.0312728	-0.0054624	0.0446853	0.031215	0.049321	0.0593953	0.078558				0.0567427	-0.0004778	-0.109248	-0.0312728	-0.281289	0.0528334	0.0804651				-0.257145	-0.0004778	-0.547689			-1.35303	-1.35303	-0.109248	-0.0054624	-0.0004778
AAF		2012-07-06	115	ASIA ASSET	2.6	4928.64	114	-0.037037	0.000818	-0.037855	114	6	-0.0054624	-0.274714	-0.257145	-1.37793	-0.0378554	-0.0054624	0.0446853	0.031215	0.049321	0.0593953	0.078558				0.0567427	-0.0004778	-0.109248	-0.0378554	-0.281289	0.0528334	0.0804651				-0.257145	-0.0004778	-0.554862			-1.35303	-1.35303	-0.109248	-0.0054624	-0.0004778
AAF		2012-07-09	116	ASIA ASSET	2.7	4925.06	115	0.038462	-0.000726	0.039188	115	6	-0.0054624	-0.274714	-0.257145	-1.37793	0.039188	-0.0054624	0.0446853	0.031215	0.049321	0.0593953	0.078558				0.0567427	-0.0004778	-0.109248	0.039188	-0.281289	0.0528334	0.0804651				-0.257145	-0.0004778	-1.13268			-1.35303	-1.35303	-0.109248	-0.0054624	-0.0004778
AAF		2012-07-10	117	ASIA ASSET	2.6	4905.6	116	-0.037037	-0.003951	-0.033086	116	6	-0.0054624	-0.274714	-0.257145	-1.37793	-0.0330859	-0.0054624	0.0446853	0.031215	0.049321	0.0593953	0.078558				0.0567427	-0.0004778	-0.109248	-0.0330859	-0.281289	0.0528334	0.0804651				-0.257145	-0.0004778	-1.22102			-1.35303	-1.35303	-0.109248	-0.0054624	-0.0004778
AAF		2012-07-11	118	ASIA ASSET	2.6	4868.39	117	0	-0.007585	0.007585	117	6	-0.0054624	-0.274714	-0.257145	-1.37793	0.0075852	-0.0054624	0.0446853	0.031215	0.049321	0.0593953	0.078558				0.0567427	-0.0004778	-0.109248	0.0075852	-0.281289	0.0528334	0.0804651				-0.257145	-0.0004778	-0.62199			-1.35303	-1.35303	-0.109248	-0.0054624	-0.0004778
AAF		2012-07-12	119	ASIA ASSET	2.7	4872.06	118	0.038462	0.000754	0.037708	118	6	-0.0054624	-0.274714	-0.257145	-1.37793	0.0377078	-0.0054624	0.0446853	0.031215	0.049321	0.0593953	0.078558				0.0567427	-0.0004778	-0.109248	0.0377078	-0.281289	0.0528334	0.0804651				-0.257145	-0.0004778	-0.413876			-1.35303	-1.35303	-0.109248	-0.0054624	-0.0004778
AAF		2012-07-13	120	ASIA ASSET	2.7	4867.52	119	0	-0.000932	0.000932	119	6	-0.0054624	-0.274714	-0.257145	-1.37793	0.0009319	-0.0054624	0.0446853	0.031215	0.049321	0.0593953	0.078558				0.0567427	-0.0004778	-0.109248	0.0009319	-0.281289	0.0528334	0.0804651				-0.257145	-0.0004778	-0.525812			-1.35303	-1.35303	-0.109248	-0.0054624	-0.0004778
AAF		2012-07-16	121	ASIA ASSET	2.6	4880.1	120	-0.037037	0.002585	-0.039621	120	6	-0.0054624	-0.274714	-0.257145	-1.37793	-0.0396215	-0.0054624	0.0446853	0.031215	0.049321	0.0593953	0.078558				0.0567427	-0.0004778	-0.109248	-0.0396215	-0.281289	0.0528334	0.0804651				-0.257145	-0.0004778	-0.648696			-1.35303	-1.35303	-0.109248	-0.0054624	-0.0004778
AAF		2012-07-17	122	ASIA ASSET	2.6	4853.03	121	0	-0.005547	0.005547	121	7	0.0001177	-0.274714	-0.257145	1.95921	0.0055471	0.0001177	0.0446853	0.0271339	0.049321	0.0593953					0.0641509	0.0006411	0.0023539	0.0055471	-0.281289	0.0528334					-0.257145	0.0006411	0.607069			1.80787	1.80787	0.0023542	0.0001177	0.0006411
AAF		2012-07-18	123	ASIA ASSET	2.6	4822.64	122	0	-0.006262	0.006262	122	7	0.0001177	-0.274714	-0.257145	1.95921	0.006262	0.0001177	0.0446853	0.0271339	0.049321	0.0593953					0.0641509	0.0006411	0.0023539	0.006262	-0.281289	0.0528334					-0.257145	0.0006411	0.372964			1.80787	1.80787	0.0023542	0.0001177	0.0006411
AAF		2012-07-19	124	ASIA ASSET	2.8	4891.11	123	0.076923	0.014198	0.062725	123	7	0.0001177	-0.274714	-0.257145	1.95921	0.0627255	0.0001177	0.0446853	0.0271339	0.049321	0.0593953					0.0641509	0.0006411	0.0023539	0.0627255	-0.281289	0.0528334					-0.257145	0.0006411	1.15524			1.80787	1.80787	0.0023542	0.0001177	0.0006411
AAF		2012-07-20	125	ASIA ASSET	2.6	4888.22	124	-0.071429	-0.000591	-0.070838	124	7	0.0001177	-0.274714	-0.257145	1.95921	-0.0708378	0.0001177	0.0446853	0.0271339	0.049321	0.0593953					0.0641509	0.0006411	0.0023539	-0.0708378	-0.281289	0.0528334					-0.257145	0.0006411	0.273102			1.80787	1.80787	0.0023542	0.0001177	0.0006411
AAF		2012-07-23	126	ASIA ASSET	2.6	4881.77	125	0	-0.00132	0.00132	125	7	0.0001177	-0.274714	-0.257145	1.95921	0.0013195	0.0001177	0.0446853	0.0271339	0.049321	0.0593953					0.0641509	0.0006411	0.0023539	0.0013195	-0.281289	0.0528334					-0.257145	0.0006411	0.681841			1.80787	1.80787	0.0023542	0.0001177	0.0006411
AAF		2012-07-24	127	ASIA ASSET	2.6	4874.36	126	0	-0.001518	0.001518	126	7	0.0001177	-0.274714	-0.257145	1.95921	0.0015179	0.0001177	0.0446853	0.0271339	0.049321	0.0593953					0.0641509	0.0006411	0.0023539	0.0015179	-0.281289	0.0528334					-0.257145	0.0006411	1.37003			1.80787	1.80787	0.0023542	0.0001177	0.0006411
AAF		2012-07-25	128	ASIA ASSET	2.6	4883.88	127	0	0.001953	-0.001953	127	7	0.0001177	-0.274714	-0.257145	1.95921	-0.0019531	0.0001177	0.0446853	0.0271339	0.049321	0.0593953					0.0641509	0.0006411	0.0023539	-0.0019531	-0.281289	0.0528334					-0.257145	0.0006411	0.44274			1.80787	1.80787	0.0023542	0.0001177	0.0006411
AAF		2012-07-26	129	ASIA ASSET	2.6	4876.19	128	0	-0.001575	0.001575	128	7	0.0001177	-0.274714	-0.257145	1.95921	0.0015746	0.0001177	0.0446853	0.0271339	0.049321	0.0593953					0.0641509	0.0006411	0.0023539	0.0015746	-0.281289	0.0528334					-0.257145	0.0006411	1.32357			1.80787	1.80787	0.0023542	0.0001177	0.0006411
AAF		2012-07-27	130	ASIA ASSET	2.6	4933.09	129	0	0.011669	-0.011669	129	7	0.0001177	-0.274714	-0.257145	1.95921	-0.0116689	0.0001177	0.0446853	0.0271339	0.049321	0.0593953					0.0641509	0.0006411	0.0023539	-0.0116689	-0.281289	0.0528334					-0.257145	0.0006411	0.51586			1.80787	1.80787	0.0023542	0.0001177	0.0006411
AAF		2012-07-30	131	ASIA ASSET	2.6	4935.51	130	0	0.000491	-0.000491	130	7	0.0001177	-0.274714	-0.257145	1.95921	-0.0004905	0.0001177	0.0446853	0.0271339	0.049321	0.0593953					0.0641509	0.0006411	0.0023539	-0.0004905	-0.281289	0.0528334					-0.257145	0.0006411	1.56189			1.80787	1.80787	0.0023542	0.0001177	0.0006411
AAF		2012-07-31	132	ASIA ASSET	2.6	4944.86	131	0	0.001894	-0.001894	131	7	0.0001177	-0.274714	-0.257145	1.95921	-0.0018945	0.0001177	0.0446853	0.0271339	0.049321	0.0593953					0.0641509	0.0006411	0.0023539	-0.0018945	-0.281289	0.0528334					-0.257145	0.0006411	0.735803			1.80787	1.80787	0.0023542	0.0001177	0.0006411
AAF		2012-08-02	133	ASIA ASSET	2.7	4960.05	132	0.038462	0.003072	0.03539	132	7	0.0001177	-0.274714	-0.257145	1.95921	0.0353897	0.0001177	0.0446853	0.0271339	0.049321	0.0593953					0.0641509	0.0006411	0.0023539	0.0353897	-0.281289	0.0528334					-0.257145	0.0006411	0.447551			1.80787	1.80787	0.0023542	0.0001177	0.0006411
AAF		2012-08-03	134	ASIA ASSET	2.7	4931.47	133	0	-0.005762	0.005762	133	7	0.0001177	-0.274714	-0.257145	1.95921	0.005762	0.0001177	0.0446853	0.0271339	0.049321	0.0593953					0.0641509	0.0006411	0.0023539	0.005762	-0.281289	0.0528334					-0.257145	0.0006411	0.168975			1.80787	1.80787	0.0023542	0.0001177	0.0006411
AAF		2012-08-06	135	ASIA ASSET	2.6	4928.5	134	-0.037037	-0.000602	-0.036435	134	7	0.0001177	-0.274714	-0.257145	1.95921	-0.0364348	0.0001177	0.0446853	0.0271339	0.049321	0.0593953					0.0641509	0.0006411	0.0023539	-0.0364348	-0.281289	0.0528334					-0.257145	0.0006411	1.33116			1.80787	1.80787	0.0023542	0.0001177	0.0006411
AAF		2012-08-07	136	ASIA ASSET	2.6	4898.22	135	0	-0.006144	0.006144	135	7	0.0001177	-0.274714	-0.257145	1.95921	0.0061438	0.0001177	0.0446853	0.0271339	0.049321	0.0593953					0.0641509	0.0006411	0.0023539	0.0061438	-0.281289	0.0528334					-0.257145	0.0006411	1.33116			1.80787	1.80787	0.0023542	0.0001177	0.0006411
AAF		2012-08-08	137	ASIA ASSET	2.6	4889.87	136	0	-0.001705	0.001705	136	7	0.0001177	-0.274714	-0.257145	1.95921	0.0017047	0.0001177	0.0446853	0.0271339	0.049321	0.0593953					0.0641509	0.0006411	0.0023539	0.0017047	-0.281289	0.0528334					-0.257145	0.0006411	0.759991			1.80787	1.80787	0.0023542	0.0001177	0.0006411
AAF		2012-08-09	138	ASIA ASSET	2.6	4851.88	137	0	-0.007769	0.007769	137	7	0.0001177	-0.274714	-0.257145	1.95921	0.0077692	0.0001177	0.0446853	0.0271339	0.049321	0.0593953					0.0641509	0.0006411	0.0023539	0.0077692	-0.281289	0.0528334					-0.257145	0.0006411	1.76536			1.80787	1.80787	0.0023542	0.0001177	0.0006411
AAF		2012-08-10	139	ASIA ASSET	2.6	4854.22	138	0	0.000482	-0.000482	138	7	0.0001177	-0.274714	-0.257145	1.95921	-0.0004824	0.0001177	0.0446853	0.0271339	0.049321	0.0593953					0.0641509	0.0006411	0.0023539	-0.0004824	-0.281289	0.0528334					-0.257145	0.0006411	0.272985			1.80787	1.80787	0.0023542	0.0001177	0.0006411
AAF		2012-08-13	140	ASIA ASSET	2.5	4846.45	139	-0.038461	-0.001601	-0.036861	139	7	0.0001177	-0.274714	-0.257145	1.95921	-0.0368608	0.0001177	0.0446853	0.0271339	0.049321	0.0593953					0.0641509	0.0006411	0.0023539	-0.0368608	-0.281289	0.0528334					-0.257145	0.0006411	1.73937			1.80787	1.80787	0.0023542	0.0001177	0.0006411
AAF		2012-08-14	141	ASIA ASSET	2.6	4908.19	140	0.04	0.012739	0.027261	140	7	0.0001177	-0.274714	-0.257145	1.95921	0.0272608	0.0001177	0.0446853	0.0271339	0.049321	0.0593953					0.0641509	0.0006411	0.0023539	0.0272608	-0.281289	0.0528334					-0.257145	0.0006411	0.441636			1.80787	1.80787	0.0023542	0.0001177	0.0006411
AAF		2012-08-15	142	ASIA ASSET	2.6	4939.66	141	0	0.006412	-0.006412	141	8	0.0019693	-0.274714	-0.257145	2.81212	-0.0064118	0.0019693	0.0446853	0.0245561	0.049321	0.0593953					0.0507454	0.0010159	0.0393851	-0.0064118	-0.281289	0.0528334					-0.257145	0.0010159	1.05609			2.86472	2.86472	0.0393852	0.0019693	0.0010159
AAF		2012-08-16	143	ASIA ASSET	2.6	4908.72	142	0	-0.006264	0.006264	142	8	0.0019693	-0.274714	-0.257145	2.81212	0.0062636	0.0019693	0.0446853	0.0245561	0.049321	0.0593953					0.0507454	0.0010159	0.0393851	0.0062636	-0.281289	0.0528334					-0.257145	0.0010159	1.38057			2.86472	2.86472	0.0393852	0.0019693	0.0010159
AAF		2012-08-17	144	ASIA ASSET	2.6	4927.13	143	0	0.00375	-0.00375	143	8	0.0019693	-0.274714	-0.257145	2.81212	-0.0037504	0.0019693	0.0446853	0.0245561	0.049321	0.0593953					0.0507454	0.0010159	0.0393851	-0.0037504	-0.281289	0.0528334					-0.257145	0.0010159	1.10824			2.86472	2.86472	0.0393852	0.0019693	0.0010159
AAF		2012-08-20	145	ASIA ASSET	2.6	4949.46	144	0	0.004532	-0.004532	144	8	0.0019693	-0.274714	-0.257145	2.81212	-0.0045321	0.0019693	0.0446853	0.0245561	0.049321	0.0593953					0.0507454	0.0010159	0.0393851	-0.0045321	-0.281289	0.0528334					-0.257145	0.0010159	2.25068			2.86472	2.86472	0.0393852	0.0019693	0.0010159
AAF		2012-08-21	146	ASIA ASSET	2.6	4945.13	145	0	-0.000875	0.000875	145	8	0.0019693	-0.274714	-0.257145	2.81212	0.0008749	0.0019693	0.0446853	0.0245561	0.049321	0.0593953					0.0507454	0.0010159	0.0393851	0.0008749	-0.281289	0.0528334					-0.257145	0.0010159	2.8984			2.86472	2.86472	0.0393852	0.0019693	0.0010159
AAF		2012-08-22	147	ASIA ASSET	2.6	5027.4	146	0	0.016637	-0.016637	146	8	0.0019693	-0.274714	-0.257145	2.81212	-0.0166366	0.0019693	0.0446853	0.0245561	0.049321	0.0593953					0.0507454	0.0010159	0.0393851	-0.0166366	-0.281289	0.0528334					-0.257145	0.0010159	1.31865			2.86472	2.86472	0.0393852	0.0019693	0.0010159
AAF		2012-08-23	148	ASIA ASSET	2.7	5038.15	147	0.038462	0.002138	0.036323	147	8	0.0019693	-0.274714	-0.257145	2.81212	0.0363233	0.0019693	0.0446853	0.0245561	0.049321	0.0593953					0.0507454	0.0010159	0.0393851	0.0363233	-0.281289	0.0528334					-0.257145	0.0010159	2.5662			2.86472	2.86472	0.0393852	0.0019693	0.0010159
AAF		2012-08-24	149	ASIA ASSET	2.6	5012.84	148	-0.037037	-0.005024	-0.032013	148	8	0.0019693	-0.274714	-0.257145	2.81212	-0.0320134	0.0019693	0.0446853	0.0245561	0.049321	0.0593953					0.0507454	0.0010159	0.0393851	-0.0320134	-0.281289	0.0528334					-0.257145	0.0010159	2.55842			2.86472	2.86472	0.0393852	0.0019693	0.0010159
AAF		2012-08-27	150	ASIA ASSET	2.7	5073.1	149	0.038462	0.012021	0.02644	149	8	0.0019693	-0.274714	-0.257145	2.81212	0.0264404	0.0019693	0.0446853	0.0245561	0.049321	0.0593953					0.0507454	0.0010159	0.0393851	0.0264404	-0.281289	0.0528334					-0.257145	0.0010159	1.27216			2.86472	2.86472	0.0393852	0.0019693	0.0010159
AAF		2012-08-28	151	ASIA ASSET	2.7	5102.65	150	0	0.005825	-0.005825	150	8	0.0019693	-0.274714	-0.257145	2.81212	-0.0058248	0.0019693	0.0446853	0.0245561	0.049321	0.0593953					0.0507454	0.0010159	0.0393851	-0.0058248	-0.281289	0.0528334					-0.257145	0.0010159	2.2913			2.86472	2.86472	0.0393852	0.0019693	0.0010159
AAF		2012-08-29	152	ASIA ASSET	2.7	5114.15	151	0	0.002254	-0.002254	151	8	0.0019693	-0.274714	-0.257145	2.81212	-0.0022537	0.0019693	0.0446853	0.0245561	0.049321	0.0593953					0.0507454	0.0010159	0.0393851	-0.0022537	-0.281289	0.0528334					-0.257145	0.0010159	0.46644			2.86472	2.86472	0.0393852	0.0019693	0.0010159
AAF		2012-08-30	153	ASIA ASSET	2.7	5180.15	152	0	0.012905	-0.012905	152	8	0.0019693	-0.274714	-0.257145	2.81212	-0.0129054	0.0019693	0.0446853	0.0245561	0.049321	0.0593953					0.0507454	0.0010159	0.0393851	-0.0129054	-0.281289	0.0528334					-0.257145	0.0010159	0.614718			2.86472	2.86472	0.0393852	0.0019693	0.0010159
AAF		2012-09-03	154	ASIA ASSET	2.8	5250.99	153	0.037037	0.013675	0.023362	153	8	0.0019693	-0.274714	-0.257145	2.81212	0.0233617	0.0019693	0.0446853	0.0245561	0.049321	0.0593953					0.0507454	0.0010159	0.0393851	0.0233617	-0.281289	0.0528334					-0.257145	0.0010159	0.773716			2.86472	2.86472	0.0393852	0.0019693	0.0010159
AAF		2012-09-04	155	ASIA ASSET	2.9	5327.22	154	0.035714	0.014517	0.021197	154	8	0.0019693	-0.274714	-0.257145	2.81212	0.021197	0.0019693	0.0446853	0.0245561	0.049321	0.0593953					0.0507454	0.0010159	0.0393851	0.021197	-0.281289	0.0528334					-0.257145	0.0010159	0.510041			2.86472	2.86472	0.0393852	0.0019693	0.0010159
AAF		2012-09-05	156	ASIA ASSET	3	5372.13	155	0.034483	0.00843	0.026052	155	8	0.0019693	-0.274714	-0.257145	2.81212	0.0260525	0.0019693	0.0446853	0.0245561	0.049321	0.0593953					0.0507454	0.0010159	0.0393851	0.0260525	-0.281289	0.0528334					-0.257145	0.0010159	1.18722			2.86472	2.86472	0.0393852	0.0019693	0.0010159
AAF		2012-09-06	157	ASIA ASSET	3	5388.92	156	0	0.003125	-0.003125	156	8	0.0019693	-0.274714	-0.257145	2.81212	-0.0031254	0.0019693	0.0446853	0.0245561	0.049321	0.0593953					0.0507454	0.0010159	0.0393851	-0.0031254	-0.281289	0.0528334					-0.257145	0.0010159	1.97293			2.86472	2.86472	0.0393852	0.0019693	0.0010159
AAF		2012-09-07	158	ASIA ASSET	3.2	5496.85	157	0.066667	0.020028	0.046639	157	8	0.0019693	-0.274714	-0.257145	2.81212	0.0466385	0.0019693	0.0446853	0.0245561	0.049321	0.0593953					0.0507454	0.0010159	0.0393851	0.0466385	-0.281289	0.0528334					-0.257145	0.0010159	0.0432303			2.86472	2.86472	0.0393852	0.0019693	0.0010159
AAF		2012-09-10	159	ASIA ASSET	3.3	5592.03	158	0.03125	0.017315	0.013935	158	8	0.0019693	-0.274714	-0.257145	2.81212	0.0139347	0.0019693	0.0446853	0.0245561	0.049321	0.0593953					0.0507454	0.0010159	0.0393851	0.0139347	-0.281289	0.0528334					-0.257145	0.0010159	1.15825			2.86472	2.86472	0.0393852	0.0019693	0.0010159
AAF		2012-09-11	160	ASIA ASSET	3.1	5590.9	159	-0.060606	-0.000202	-0.060404	159	8	0.0019693	-0.274714	-0.257145	2.81212	-0.060404	0.0019693	0.0446853	0.0245561	0.049321	0.0593953					0.0507454	0.0010159	0.0393851	-0.060404	-0.281289	0.0528334					-0.257145	0.0010159	0.463234			2.86472	2.86472	0.0393852	0.0019693	0.0010159
AAF		2012-09-12	161	ASIA ASSET	3.1	5668.3	160	0	0.013844	-0.013844	160	8	0.0019693	-0.274714	-0.257145	2.81212	-0.0138439	0.0019693	0.0446853	0.0245561	0.049321	0.0593953					0.0507454	0.0010159	0.0393851	-0.0138439	-0.281289	0.0528334					-0.257145	0.0010159	1.73956			2.86472	2.86472	0.0393852	0.0019693	0.0010159
AAF		2012-09-13	162	ASIA ASSET	3.1	5777.22	161	0	0.019216	-0.019216	161	9	-0.0021911	-0.274714	-0.257145	2.04772	-0.0192157	-0.0021911	0.0446853	0.0311502	0.049321	0.0593953					0.0446745	0.0006674	-0.0438226	-0.0192157	-0.281289	0.0528334					-0.257145	0.0006674	0.302714			1.86598	1.86598	-0.0438225	-0.0021911	0.0006674
AAF		2012-09-14	163	ASIA ASSET	3.1	5926.9	162	0	0.025909	-0.025909	162	9	-0.0021911	-0.274714	-0.257145	2.04772	-0.0259086	-0.0021911	0.0446853	0.0311502	0.049321	0.0593953					0.0446745	0.0006674	-0.0438226	-0.0259086	-0.281289	0.0528334					-0.257145	0.0006674	1.53529			1.86598	1.86598	-0.0438225	-0.0021911	0.0006674
AAF		2012-09-17	164	ASIA ASSET	3.2	5969.09	163	0.032258	0.007118	0.02514	163	9	-0.0021911	-0.274714	-0.257145	2.04772	0.0251398	-0.0021911	0.0446853	0.0311502	0.049321	0.0593953					0.0446745	0.0006674	-0.0438226	0.0251398	-0.281289	0.0528334					-0.257145	0.0006674	0.217673			1.86598	1.86598	-0.0438225	-0.0021911	0.0006674
AAF		2012-09-18	165	ASIA ASSET	3.5	5910.81	164	0.09375	-0.009764	0.103514	164	9	-0.0021911	-0.274714	-0.257145	2.04772	0.103514	-0.0021911	0.0446853	0.0311502	0.049321	0.0593953					0.0446745	0.0006674	-0.0438226	0.103514	-0.281289	0.0528334					-0.257145	0.0006674	1.44115			1.86598	1.86598	-0.0438225	-0.0021911	0.0006674
AAF		2012-09-19	166	ASIA ASSET	3.5	5849.14	165	0	-0.010433	0.010433	165	9	-0.0021911	-0.274714	-0.257145	2.04772	0.0104334	-0.0021911	0.0446853	0.0311502	0.049321	0.0593953					0.0446745	0.0006674	-0.0438226	0.0104334	-0.281289	0.0528334					-0.257145	0.0006674	0.31088			1.86598	1.86598	-0.0438225	-0.0021911	0.0006674
AAF		2012-09-20	167	ASIA ASSET	3.5	5901.97	166	0	0.009032	-0.009032	166	9	-0.0021911	-0.274714	-0.257145	2.04772	-0.0090321	-0.0021911	0.0446853	0.0311502	0.049321	0.0593953					0.0446745	0.0006674	-0.0438226	-0.0090321	-0.281289	0.0528334					-0.257145	0.0006674	0.359509			1.86598	1.86598	-0.0438225	-0.0021911	0.0006674
AAF		2012-09-21	168	ASIA ASSET	3.4	5910.07	167	-0.028571	0.001372	-0.029944	167	9	-0.0021911	-0.274714	-0.257145	2.04772	-0.0299439	-0.0021911	0.0446853	0.0311502	0.049321	0.0593953					0.0446745	0.0006674	-0.0438226	-0.0299439	-0.281289	0.0528334					-0.257145	0.0006674	0.382506			1.86598	1.86598	-0.0438225	-0.0021911	0.0006674
AAF		2012-09-24	169	ASIA ASSET	3.3	5915.9	168	-0.029412	0.000986	-0.030398	168	9	-0.0021911	-0.274714	-0.257145	2.04772	-0.0303982	-0.0021911	0.0446853	0.0311502	0.049321	0.0593953					0.0446745	0.0006674	-0.0438226	-0.0303982	-0.281289	0.0528334					-0.257145	0.0006674	0.597446			1.86598	1.86598	-0.0438225	-0.0021911	0.0006674
AAF		2012-09-25	170	ASIA ASSET	3.3	5926.29	169	0	0.001756	-0.001756	169	9	-0.0021911	-0.274714	-0.257145	2.04772	-0.0017563	-0.0021911	0.0446853	0.0311502	0.049321	0.0593953					0.0446745	0.0006674	-0.0438226	-0.0017563	-0.281289	0.0528334					-0.257145	0.0006674	1.31768			1.86598	1.86598	-0.0438225	-0.0021911	0.0006674
AAF		2012-09-26	171	ASIA ASSET	3.3	5943.76	170	0	0.002948	-0.002948	170	9	-0.0021911	-0.274714	-0.257145	2.04772	-0.0029478	-0.0021911	0.0446853	0.0311502	0.049321	0.0593953					0.0446745	0.0006674	-0.0438226	-0.0029478	-0.281289	0.0528334					-0.257145	0.0006674	0.37342			1.86598	1.86598	-0.0438225	-0.0021911	0.0006674
AAF		2012-09-27	172	ASIA ASSET	3.3	5949.42	171	0	0.000952	-0.000952	171	9	-0.0021911	-0.274714	-0.257145	2.04772	-0.0009522	-0.0021911	0.0446853	0.0311502	0.049321	0.0593953					0.0446745	0.0006674	-0.0438226	-0.0009522	-0.281289	0.0528334					-0.257145	0.0006674	1.49307			1.86598	1.86598	-0.0438225	-0.0021911	0.0006674
AAF		2012-09-28	173	ASIA ASSET	3.2	5971.99	172	-0.030303	0.003794	-0.034097	172	9	-0.0021911	-0.274714	-0.257145	2.04772	-0.0340967	-0.0021911	0.0446853	0.0311502	0.049321	0.0593953					0.0446745	0.0006674	-0.0438226	-0.0340967	-0.281289	0.0528334					-0.257145	0.0006674	1.51307			1.86598	1.86598	-0.0438225	-0.0021911	0.0006674
AAF		2012-10-01	174	ASIA ASSET	3.2	5964.29	173	0	-0.001289	0.001289	173	9	-0.0021911	-0.274714	-0.257145	2.04772	0.0012894	-0.0021911	0.0446853	0.0311502	0.049321	0.0593953					0.0446745	0.0006674	-0.0438226	0.0012894	-0.281289	0.0528334					-0.257145	0.0006674	0.562423			1.86598	1.86598	-0.0438225	-0.0021911	0.0006674
AAF		2012-10-02	175	ASIA ASSET	3.2	5928.53	174	0	-0.005996	0.005996	174	9	-0.0021911	-0.274714	-0.257145	2.04772	0.0059957	-0.0021911	0.0446853	0.0311502	0.049321	0.0593953					0.0446745	0.0006674	-0.0438226	0.0059957	-0.281289	0.0528334					-0.257145	0.0006674	1.75973			1.86598	1.86598	-0.0438225	-0.0021911	0.0006674
AAF		2012-10-03	176	ASIA ASSET	3.2	5890.69	175	0	-0.006383	0.006383	175	9	-0.0021911	-0.274714	-0.257145	2.04772	0.0063827	-0.0021911	0.0446853	0.0311502	0.049321	0.0593953					0.0446745	0.0006674	-0.0438226	0.0063827	-0.281289	0.0528334					-0.257145	0.0006674	1.539			1.86598	1.86598	-0.0438225	-0.0021911	0.0006674
AAF		2012-10-04	177	ASIA ASSET	3.1	5861.35	176	-0.03125	-0.004981	-0.026269	176	9	-0.0021911	-0.274714	-0.257145	2.04772	-0.0262693	-0.0021911	0.0446853	0.0311502	0.049321	0.0593953					0.0446745	0.0006674	-0.0438226	-0.0262693	-0.281289	0.0528334					-0.257145	0.0006674	1.09734			1.86598	1.86598	-0.0438225	-0.0021911	0.0006674
AAF		2012-10-05	178	ASIA ASSET	3.2	5879.69	177	0.032258	0.003129	0.029129	177	9	-0.0021911	-0.274714	-0.257145	2.04772	0.0291293	-0.0021911	0.0446853	0.0311502	0.049321	0.0593953					0.0446745	0.0006674	-0.0438226	0.0291293	-0.281289	0.0528334					-0.257145	0.0006674	0.296694			1.86598	1.86598	-0.0438225	-0.0021911	0.0006674
AAF		2012-10-08	179	ASIA ASSET	3.2	5847.17	178	0	-0.005531	0.005531	178	9	-0.0021911	-0.274714	-0.257145	2.04772	0.0055309	-0.0021911	0.0446853	0.0311502	0.049321	0.0593953					0.0446745	0.0006674	-0.0438226	0.0055309	-0.281289	0.0528334					-0.257145	0.0006674	1.51575			1.86598	1.86598	-0.0438225	-0.0021911	0.0006674
AAF		2012-10-09	180	ASIA ASSET	3.1	5833.32	179	-0.03125	-0.002369	-0.028881	179	9	-0.0021911	-0.274714	-0.257145	2.04772	-0.0288813	-0.0021911	0.0446853	0.0311502	0.049321	0.0593953					0.0446745	0.0006674	-0.0438226	-0.0288813	-0.281289	0.0528334					-0.257145	0.0006674	0.180248			1.86598	1.86598	-0.0438225	-0.0021911	0.0006674
AAF		2012-10-10	181	ASIA ASSET	3	5772.52	180	-0.032258	-0.010423	-0.021835	180	9	-0.0021911	-0.274714	-0.257145	2.04772	-0.0218351	-0.0021911	0.0446853	0.0311502	0.049321	0.0593953					0.0446745	0.0006674	-0.0438226	-0.0218351	-0.281289	0.0528334					-0.257145	0.0006674	1.48154			1.86598	1.86598	-0.0438225	-0.0021911	0.0006674
AAF		2012-10-11	182	ASIA ASSET	2.9	5720.86	181	-0.033333	-0.008949	-0.024384	181	10	-0.0028416	-0.274714	-0.257145	-0.485979	-0.024384	-0.0028416	0.0446853	0.0373538	0.049321	0.0593953					0.0450394	-0.0002523	-0.056832	-0.024384	-0.281289	0.0528334					-0.257145	-0.0002523	0.0363259			-0.697444	-0.697444	-0.0568321	-0.0028416	-0.0002523
AAF		2012-10-12	183	ASIA ASSET	3	5738.24	182	0.034483	0.003038	0.031445	182	10	-0.0028416	-0.274714	-0.257145	-0.485979	0.0314447	-0.0028416	0.0446853	0.0373538	0.049321	0.0593953					0.0450394	-0.0002523	-0.056832	0.0314447	-0.281289	0.0528334					-0.257145	-0.0002523	-0.0287049			-0.697444	-0.697444	-0.0568321	-0.0028416	-0.0002523
AAF		2012-10-15	184	ASIA ASSET	2.8	5653.8	183	-0.066667	-0.014715	-0.051951	183	10	-0.0028416	-0.274714	-0.257145	-0.485979	-0.0519513	-0.0028416	0.0446853	0.0373538	0.049321	0.0593953					0.0450394	-0.0002523	-0.056832	-0.0519513	-0.281289	0.0528334					-0.257145	-0.0002523	0.0422052			-0.697444	-0.697444	-0.0568321	-0.0028416	-0.0002523
AAF		2012-10-16	185	ASIA ASSET	2.8	5608.13	184	0	-0.008078	0.008078	184	10	-0.0028416	-0.274714	-0.257145	-0.485979	0.0080777	-0.0028416	0.0446853	0.0373538	0.049321	0.0593953					0.0450394	-0.0002523	-0.056832	0.0080777	-0.281289	0.0528334					-0.257145	-0.0002523	0.080205			-0.697444	-0.697444	-0.0568321	-0.0028416	-0.0002523
AAF		2012-10-17	186	ASIA ASSET	2.6	5586.4	185	-0.071429	-0.003875	-0.067554	185	10	-0.0028416	-0.274714	-0.257145	-0.485979	-0.0675539	-0.0028416	0.0446853	0.0373538	0.049321	0.0593953					0.0450394	-0.0002523	-0.056832	-0.0675539	-0.281289	0.0528334					-0.257145	-0.0002523	0.0795488			-0.697444	-0.697444	-0.0568321	-0.0028416	-0.0002523
AAF		2012-10-18	187	ASIA ASSET	2.8	5625.32	186	0.076923	0.006967	0.069956	186	10	-0.0028416	-0.274714	-0.257145	-0.485979	0.0699562	-0.0028416	0.0446853	0.0373538	0.049321	0.0593953					0.0450394	-0.0002523	-0.056832	0.0699562	-0.281289	0.0528334					-0.257145	-0.0002523	0.0831014			-0.697444	-0.697444	-0.0568321	-0.0028416	-0.0002523
AAF		2012-10-19	188	ASIA ASSET	2.6	5649.53	187	-0.071429	0.004304	-0.075732	187	10	-0.0028416	-0.274714	-0.257145	-0.485979	-0.0757323	-0.0028416	0.0446853	0.0373538	0.049321	0.0593953					0.0450394	-0.0002523	-0.056832	-0.0757323	-0.281289	0.0528334					-0.257145	-0.0002523	-0.137717			-0.697444	-0.697444	-0.0568321	-0.0028416	-0.0002523
AAF		2012-10-22	189	ASIA ASSET	2.6	5553.89	188	0	-0.016929	0.016929	188	10	-0.0028416	-0.274714	-0.257145	-0.485979	0.0169288	-0.0028416	0.0446853	0.0373538	0.049321	0.0593953					0.0450394	-0.0002523	-0.056832	0.0169288	-0.281289	0.0528334					-0.257145	-0.0002523	0.0767072			-0.697444	-0.697444	-0.0568321	-0.0028416	-0.0002523
AAF		2012-10-23	190	ASIA ASSET	2.7	5556.77	189	0.038462	0.000518	0.037943	189	10	-0.0028416	-0.274714	-0.257145	-0.485979	0.0379431	-0.0028416	0.0446853	0.0373538	0.049321	0.0593953					0.0450394	-0.0002523	-0.056832	0.0379431	-0.281289	0.0528334					-0.257145	-0.0002523	-0.278656			-0.697444	-0.697444	-0.0568321	-0.0028416	-0.0002523
AAF		2012-10-24	191	ASIA ASSET	2.6	5543.25	190	-0.037037	-0.002433	-0.034604	190	10	-0.0028416	-0.274714	-0.257145	-0.485979	-0.034604	-0.0028416	0.0446853	0.0373538	0.049321	0.0593953					0.0450394	-0.0002523	-0.056832	-0.034604	-0.281289	0.0528334					-0.257145	-0.0002523	-0.576256			-0.697444	-0.697444	-0.0568321	-0.0028416	-0.0002523
AAF		2012-10-25	192	ASIA ASSET	2.7	5576.72	191	0.038462	0.006038	0.032423	191	10	-0.0028416	-0.274714	-0.257145	-0.485979	0.0324236	-0.0028416	0.0446853	0.0373538	0.049321	0.0593953					0.0450394	-0.0002523	-0.056832	0.0324236	-0.281289	0.0528334					-0.257145	-0.0002523	-0.59019			-0.697444	-0.697444	-0.0568321	-0.0028416	-0.0002523
AAF		2012-10-26	193	ASIA ASSET	2.7	5550.88	192	0	-0.004634	0.004634	192	10	-0.0028416	-0.274714	-0.257145	-0.485979	0.0046336	-0.0028416	0.0446853	0.0373538	0.049321	0.0593953					0.0450394	-0.0002523	-0.056832	0.0046336	-0.281289	0.0528334					-0.257145	-0.0002523	0.0068944			-0.697444	-0.697444	-0.0568321	-0.0028416	-0.0002523
AAF		2012-10-30	194	ASIA ASSET	2.7	5520.62	193	0	-0.005451	0.005451	193	10	-0.0028416	-0.274714	-0.257145	-0.485979	0.0054513	-0.0028416	0.0446853	0.0373538	0.049321	0.0593953					0.0450394	-0.0002523	-0.056832	0.0054513	-0.281289	0.0528334					-0.257145	-0.0002523	0.102586			-0.697444	-0.697444	-0.0568321	-0.0028416	-0.0002523
AAF		2012-10-31	195	ASIA ASSET	2.6	5513.64	194	-0.037037	-0.001264	-0.035773	194	10	-0.0028416	-0.274714	-0.257145	-0.485979	-0.0357728	-0.0028416	0.0446853	0.0373538	0.049321	0.0593953					0.0450394	-0.0002523	-0.056832	-0.0357728	-0.281289	0.0528334					-0.257145	-0.0002523	-0.775826			-0.697444	-0.697444	-0.0568321	-0.0028416	-0.0002523
AAF		2012-11-01	196	ASIA ASSET	2.7	5494.54	195	0.038462	-0.003464	0.041926	195	10	-0.0028416	-0.274714	-0.257145	-0.485979	0.0419258	-0.0028416	0.0446853	0.0373538	0.049321	0.0593953					0.0450394	-0.0002523	-0.056832	0.0419258	-0.281289	0.0528334					-0.257145	-0.0002523	-0.571489			-0.697444	-0.697444	-0.0568321	-0.0028416	-0.0002523
AAF		2012-11-02	197	ASIA ASSET	2.7	5532.32	196	0	0.006876	-0.006876	196	10	-0.0028416	-0.274714	-0.257145	-0.485979	-0.0068759	-0.0028416	0.0446853	0.0373538	0.049321	0.0593953					0.0450394	-0.0002523	-0.056832	-0.0068759	-0.281289	0.0528334					-0.257145	-0.0002523	-0.436872			-0.697444	-0.697444	-0.0568321	-0.0028416	-0.0002523
AAF		2012-11-05	198	ASIA ASSET	2.7	5539.31	197	0	0.001263	-0.001263	197	10	-0.0028416	-0.274714	-0.257145	-0.485979	-0.0012635	-0.0028416	0.0446853	0.0373538	0.049321	0.0593953					0.0450394	-0.0002523	-0.056832	-0.0012635	-0.281289	0.0528334					-0.257145	-0.0002523	-0.480368			-0.697444	-0.697444	-0.0568321	-0.0028416	-0.0002523
AAF		2012-11-06	199	ASIA ASSET	2.7	5556.59	198	0	0.003119	-0.003119	198	10	-0.0028416	-0.274714	-0.257145	-0.485979	-0.0031195	-0.0028416	0.0446853	0.0373538	0.049321	0.0593953					0.0450394	-0.0002523	-0.056832	-0.0031195	-0.281289	0.0528334					-0.257145	-0.0002523	0.0458976			-0.697444	-0.697444	-0.0568321	-0.0028416	-0.0002523
AAF		2012-11-07	200	ASIA ASSET	2.7	5570.87	199	0	0.00257	-0.00257	199	10	-0.0028416	-0.274714	-0.257145	-0.485979	-0.00257	-0.0028416	0.0446853	0.0373538	0.049321	0.0593953					0.0450394	-0.0002523	-0.056832	-0.00257	-0.281289	0.0528334					-0.257145	-0.0002523	-0.584846			-0.697444	-0.697444	-0.0568321	-0.0028416	-0.0002523
AAF		2012-11-08	201	ASIA ASSET	2.7	5580.84	200	0	0.00179	-0.00179	200	10	-0.0028416	-0.274714	-0.257145	-0.485979	-0.0017896	-0.0028416	0.0446853	0.0373538	0.049321	0.0593953					0.0450394	-0.0002523	-0.056832	-0.0017896	-0.281289	0.0528334					-0.257145	-0.0002523	-0.563989			-0.697444	-0.697444	-0.0568321	-0.0028416	-0.0002523
AAF		2012-11-09	202	ASIA ASSET	2.7	5589.43	201	0	0.001539	-0.001539	201	11	-0.0060047	-0.274714	-0.257145	1.62287	-0.0015393	-0.0060047	0.0446853	0.0263379	0.049321	0.0593953					0.0520744	0.0005586	-0.120094	-0.0015393	-0.281289	0.0528334					-0.257145	0.0005586	0.842923			1.53883	1.53883	-0.120094	-0.0060047	0.0005586
AAF		2012-11-12	203	ASIA ASSET	2.7	5599.88	202	0	0.00187	-0.00187	202	11	-0.0060047	-0.274714	-0.257145	1.62287	-0.0018696	-0.0060047	0.0446853	0.0263379	0.049321	0.0593953					0.0520744	0.0005586	-0.120094	-0.0018696	-0.281289	0.0528334					-0.257145	0.0005586	1.09187			1.53883	1.53883	-0.120094	-0.0060047	0.0005586
AAF		2012-11-14	204	ASIA ASSET	2.7	5574.96	203	0	-0.00445	0.00445	203	11	-0.0060047	-0.274714	-0.257145	1.62287	0.0044501	-0.0060047	0.0446853	0.0263379	0.049321	0.0593953					0.0520744	0.0005586	-0.120094	0.0044501	-0.281289	0.0528334					-0.257145	0.0005586	0.640196			1.53883	1.53883	-0.120094	-0.0060047	0.0005586
AAF		2012-11-15	205	ASIA ASSET	2.6	5558.25	204	-0.037037	-0.002997	-0.03404	204	11	-0.0060047	-0.274714	-0.257145	1.62287	-0.0340398	-0.0060047	0.0446853	0.0263379	0.049321	0.0593953					0.0520744	0.0005586	-0.120094	-0.0340398	-0.281289	0.0528334					-0.257145	0.0005586	0.995444			1.53883	1.53883	-0.120094	-0.0060047	0.0005586
AAF		2012-11-16	206	ASIA ASSET	2.6	5556.32	205	0	-0.000347	0.000347	205	11	-0.0060047	-0.274714	-0.257145	1.62287	0.0003473	-0.0060047	0.0446853	0.0263379	0.049321	0.0593953					0.0520744	0.0005586	-0.120094	0.0003473	-0.281289	0.0528334					-0.257145	0.0005586	1.04793			1.53883	1.53883	-0.120094	-0.0060047	0.0005586
AAF		2012-11-19	207	ASIA ASSET	2.5	5503.93	206	-0.038461	-0.009429	-0.029033	206	11	-0.0060047	-0.274714	-0.257145	1.62287	-0.0290327	-0.0060047	0.0446853	0.0263379	0.049321	0.0593953					0.0520744	0.0005586	-0.120094	-0.0290327	-0.281289	0.0528334					-0.257145	0.0005586	1.0683			1.53883	1.53883	-0.120094	-0.0060047	0.0005586
AAF		2012-11-20	208	ASIA ASSET	2.4	5433.95	207	-0.04	-0.012714	-0.027285	207	11	-0.0060047	-0.274714	-0.257145	1.62287	-0.0272855	-0.0060047	0.0446853	0.0263379	0.049321	0.0593953					0.0520744	0.0005586	-0.120094	-0.0272855	-0.281289	0.0528334					-0.257145	0.0005586	0.872506			1.53883	1.53883	-0.120094	-0.0060047	0.0005586
AAF		2012-11-21	209	ASIA ASSET	2.4	5360.6	208	0	-0.013498	0.013498	208	11	-0.0060047	-0.274714	-0.257145	1.62287	0.0134985	-0.0060047	0.0446853	0.0263379	0.049321	0.0593953					0.0520744	0.0005586	-0.120094	0.0134985	-0.281289	0.0528334					-0.257145	0.0005586	0.679897			1.53883	1.53883	-0.120094	-0.0060047	0.0005586
AAF		2012-11-22	210	ASIA ASSET	2.5	5406.65	209	0.041667	0.00859	0.033076	209	11	-0.0060047	-0.274714	-0.257145	1.62287	0.0330762	-0.0060047	0.0446853	0.0263379	0.049321	0.0593953					0.0520744	0.0005586	-0.120094	0.0330762	-0.281289	0.0528334					-0.257145	0.0005586	0.762547			1.53883	1.53883	-0.120094	-0.0060047	0.0005586
AAF		2012-11-23	211	ASIA ASSET	2.4	5407.11	210	-0.04	8.5e-05	-0.040085	210	11	-0.0060047	-0.274714	-0.257145	1.62287	-0.0400851	-0.0060047	0.0446853	0.0263379	0.049321	0.0593953					0.0520744	0.0005586	-0.120094	-0.0400851	-0.281289	0.0528334					-0.257145	0.0005586	1.15875			1.53883	1.53883	-0.120094	-0.0060047	0.0005586
AAF		2012-11-26	212	ASIA ASSET	2.3	5384.89	211	-0.041667	-0.004109	-0.037557	211	11	-0.0060047	-0.274714	-0.257145	1.62287	-0.0375573	-0.0060047	0.0446853	0.0263379	0.049321	0.0593953					0.0520744	0.0005586	-0.120094	-0.0375573	-0.281289	0.0528334					-0.257145	0.0005586	0.901049			1.53883	1.53883	-0.120094	-0.0060047	0.0005586
AAF		2012-11-28	213	ASIA ASSET	2.2	5334.68	212	-0.043478	-0.009324	-0.034154	212	11	-0.0060047	-0.274714	-0.257145	1.62287	-0.034154	-0.0060047	0.0446853	0.0263379	0.049321	0.0593953					0.0520744	0.0005586	-0.120094	-0.034154	-0.281289	0.0528334					-0.257145	0.0005586	1.11354			1.53883	1.53883	-0.120094	-0.0060047	0.0005586
AAF		2012-11-29	214	ASIA ASSET	2.3	5363.6	213	0.045454	0.005421	0.040033	213	11	-0.0060047	-0.274714	-0.257145	1.62287	0.0400335	-0.0060047	0.0446853	0.0263379	0.049321	0.0593953					0.0520744	0.0005586	-0.120094	0.0400335	-0.281289	0.0528334					-0.257145	0.0005586	0.688085			1.53883	1.53883	-0.120094	-0.0060047	0.0005586
AAF		2012-11-30	215	ASIA ASSET	2.3	5351.25	214	0	-0.002303	0.002303	214	11	-0.0060047	-0.274714	-0.257145	1.62287	0.0023026	-0.0060047	0.0446853	0.0263379	0.049321	0.0593953					0.0520744	0.0005586	-0.120094	0.0023026	-0.281289	0.0528334					-0.257145	0.0005586	0.588343			1.53883	1.53883	-0.120094	-0.0060047	0.0005586
AAF		2012-12-03	216	ASIA ASSET	2.3	5337.71	215	0	-0.00253	0.00253	215	11	-0.0060047	-0.274714	-0.257145	1.62287	0.0025303	-0.0060047	0.0446853	0.0263379	0.049321	0.0593953					0.0520744	0.0005586	-0.120094	0.0025303	-0.281289	0.0528334					-0.257145	0.0005586	1.4699			1.53883	1.53883	-0.120094	-0.0060047	0.0005586
AAF		2012-12-04	217	ASIA ASSET	2.3	5331.45	216	0	-0.001173	0.001173	216	11	-0.0060047	-0.274714	-0.257145	1.62287	0.0011727	-0.0060047	0.0446853	0.0263379	0.049321	0.0593953					0.0520744	0.0005586	-0.120094	0.0011727	-0.281289	0.0528334					-0.257145	0.0005586	0.659119			1.53883	1.53883	-0.120094	-0.0060047	0.0005586
AAF		2012-12-05	218	ASIA ASSET	2.3	5323.21	217	0	-0.001546	0.001546	217	11	-0.0060047	-0.274714	-0.257145	1.62287	0.0015456	-0.0060047	0.0446853	0.0263379	0.049321	0.0593953					0.0520744	0.0005586	-0.120094	0.0015456	-0.281289	0.0528334					-0.257145	0.0005586	0.819021			1.53883	1.53883	-0.120094	-0.0060047	0.0005586
AAF		2012-12-06	219	ASIA ASSET	2.3	5387.33	218	0	0.012045	-0.012045	218	11	-0.0060047	-0.274714	-0.257145	1.62287	-0.0120454	-0.0060047	0.0446853	0.0263379	0.049321	0.0593953					0.0520744	0.0005586	-0.120094	-0.0120454	-0.281289	0.0528334					-0.257145	0.0005586	0.903653			1.53883	1.53883	-0.120094	-0.0060047	0.0005586
AAF		2012-12-07	220	ASIA ASSET	2.4	5387.4	219	0.043478	1.3e-05	0.043465	219	11	-0.0060047	-0.274714	-0.257145	1.62287	0.0434653	-0.0060047	0.0446853	0.0263379	0.049321	0.0593953					0.0520744	0.0005586	-0.120094	0.0434653	-0.281289	0.0528334					-0.257145	0.0005586	0.591949			1.53883	1.53883	-0.120094	-0.0060047	0.0005586
AAF		2012-12-10	221	ASIA ASSET	2.3	5404.86	220	-0.041667	0.003241	-0.044908	220	11	-0.0060047	-0.274714	-0.257145	1.62287	-0.0449076	-0.0060047	0.0446853	0.0263379	0.049321	0.0593953					0.0520744	0.0005586	-0.120094	-0.0449076	-0.281289	0.0528334					-0.257145	0.0005586	0.636731			1.53883	1.53883	-0.120094	-0.0060047	0.0005586
AAF		2012-12-11	222	ASIA ASSET	2.4	5417.78	221	0.043478	0.00239	0.041088	221	12	0.0075689	-0.274714	-0.257145	-0.17594	0.0410879	0.0075689	0.0446853	0.0347437	0.049321	0.0593953					0.0689959	-0.0001535	0.151377	0.0410879	-0.281289	0.0528334					-0.257145	-0.0001535	-0.44948			-0.420544	-0.420544	0.151378	0.0075689	-0.0001535
AAF		2012-12-12	223	ASIA ASSET	2.5	5516.64	222	0.041667	0.018247	0.023419	222	12	0.0075689	-0.274714	-0.257145	-0.17594	0.0234193	0.0075689	0.0446853	0.0347437	0.049321	0.0593953					0.0689959	-0.0001535	0.151377	0.0234193	-0.281289	0.0528334					-0.257145	-0.0001535	0.107396			-0.420544	-0.420544	0.151378	0.0075689	-0.0001535
AAF		2012-12-13	224	ASIA ASSET	2.5	5547.36	223	0	0.005569	-0.005569	223	12	0.0075689	-0.274714	-0.257145	-0.17594	-0.0055686	0.0075689	0.0446853	0.0347437	0.049321	0.0593953					0.0689959	-0.0001535	0.151377	-0.0055686	-0.281289	0.0528334					-0.257145	-0.0001535	-0.174133			-0.420544	-0.420544	0.151378	0.0075689	-0.0001535
AAF		2012-12-14	225	ASIA ASSET	2.4	5522.72	224	-0.04	-0.004442	-0.035558	224	12	0.0075689	-0.274714	-0.257145	-0.17594	-0.0355583	0.0075689	0.0446853	0.0347437	0.049321	0.0593953					0.0689959	-0.0001535	0.151377	-0.0355583	-0.281289	0.0528334					-0.257145	-0.0001535	-0.449649			-0.420544	-0.420544	0.151378	0.0075689	-0.0001535
AAF		2012-12-17	226	ASIA ASSET	2.4	5503.51	225	0	-0.003478	0.003479	225	12	0.0075689	-0.274714	-0.257145	-0.17594	0.0034784	0.0075689	0.0446853	0.0347437	0.049321	0.0593953					0.0689959	-0.0001535	0.151377	0.0034784	-0.281289	0.0528334					-0.257145	-0.0001535	-0.538559			-0.420544	-0.420544	0.151378	0.0075689	-0.0001535
AAF		2012-12-18	227	ASIA ASSET	2.4	5507.79	226	0	0.000778	-0.000778	226	12	0.0075689	-0.274714	-0.257145	-0.17594	-0.0007777	0.0075689	0.0446853	0.0347437	0.049321	0.0593953					0.0689959	-0.0001535	0.151377	-0.0007777	-0.281289	0.0528334					-0.257145	-0.0001535	0.239499			-0.420544	-0.420544	0.151378	0.0075689	-0.0001535
AAF		2012-12-19	228	ASIA ASSET	2.5	5512.66	227	0.041667	0.000884	0.040783	227	12	0.0075689	-0.274714	-0.257145	-0.17594	0.0407825	0.0075689	0.0446853	0.0347437	0.049321	0.0593953					0.0689959	-0.0001535	0.151377	0.0407825	-0.281289	0.0528334					-0.257145	-0.0001535	-0.362865			-0.420544	-0.420544	0.151378	0.0075689	-0.0001535
AAF		2012-12-20	229	ASIA ASSET	2.5	5527.36	228	0	0.002666	-0.002667	228	12	0.0075689	-0.274714	-0.257145	-0.17594	-0.0026665	0.0075689	0.0446853	0.0347437	0.049321	0.0593953					0.0689959	-0.0001535	0.151377	-0.0026665	-0.281289	0.0528334					-0.257145	-0.0001535	-0.172907			-0.420544	-0.420544	0.151378	0.0075689	-0.0001535
AAF		2012-12-21	230	ASIA ASSET	2.5	5516.49	229	0	-0.001966	0.001966	229	12	0.0075689	-0.274714	-0.257145	-0.17594	0.0019665	0.0075689	0.0446853	0.0347437	0.049321	0.0593953					0.0689959	-0.0001535	0.151377	0.0019665	-0.281289	0.0528334					-0.257145	-0.0001535	-0.282681			-0.420544	-0.420544	0.151378	0.0075689	-0.0001535
AAF		2012-12-24	231	ASIA ASSET	2.4	5524.89	230	-0.04	0.001523	-0.041523	230	12	0.0075689	-0.274714	-0.257145	-0.17594	-0.0415227	0.0075689	0.0446853	0.0347437	0.049321	0.0593953					0.0689959	-0.0001535	0.151377	-0.0415227	-0.281289	0.0528334					-0.257145	-0.0001535	0.165104			-0.420544	-0.420544	0.151378	0.0075689	-0.0001535
AAF		2012-12-26	232	ASIA ASSET	2.5	5570.91	231	0.041667	0.00833	0.033337	231	12	0.0075689	-0.274714	-0.257145	-0.17594	0.033337	0.0075689	0.0446853	0.0347437	0.049321	0.0593953					0.0689959	-0.0001535	0.151377	0.033337	-0.281289	0.0528334					-0.257145	-0.0001535	0.231747			-0.420544	-0.420544	0.151378	0.0075689	-0.0001535
AAF		2012-12-28	233	ASIA ASSET	2.6	5607.13	232	0.04	0.006502	0.033498	232	12	0.0075689	-0.274714	-0.257145	-0.17594	0.0334984	0.0075689	0.0446853	0.0347437	0.049321	0.0593953					0.0689959	-0.0001535	0.151377	0.0334984	-0.281289	0.0528334					-0.257145	-0.0001535	0.26872			-0.420544	-0.420544	0.151378	0.0075689	-0.0001535
AAF		2012-12-31	234	ASIA ASSET	2.9	5643	233	0.115385	0.006397	0.108988	233	12	0.0075689	-0.274714	-0.257145	-0.17594	0.108988	0.0075689	0.0446853	0.0347437	0.049321	0.0593953					0.0689959	-0.0001535	0.151377	0.108988	-0.281289	0.0528334					-0.257145	-0.0001535	-0.193183			-0.420544	-0.420544	0.151378	0.0075689	-0.0001535
AAF		2013-01-02	235	ASIA ASSET	3	5683.79	234	0.034483	0.007228	0.027254	234	12	0.0075689	-0.274714	-0.257145	-0.17594	0.0272543	0.0075689	0.0446853	0.0347437	0.049321	0.0593953					0.0689959	-0.0001535	0.151377	0.0272543	-0.281289	0.0528334					-0.257145	-0.0001535	-0.426369			-0.420544	-0.420544	0.151378	0.0075689	-0.0001535
AAF		2013-01-03	236	ASIA ASSET	3	5730.45	235	0	0.008209	-0.008209	235	12	0.0075689	-0.274714	-0.257145	-0.17594	-0.0082093	0.0075689	0.0446853	0.0347437	0.049321	0.0593953					0.0689959	-0.0001535	0.151377	-0.0082093	-0.281289	0.0528334					-0.257145	-0.0001535	0.204781			-0.420544	-0.420544	0.151378	0.0075689	-0.0001535
AAF		2013-01-04	237	ASIA ASSET	3	5747.71	236	0	0.003012	-0.003012	236	12	0.0075689	-0.274714	-0.257145	-0.17594	-0.0030119	0.0075689	0.0446853	0.0347437	0.049321	0.0593953					0.0689959	-0.0001535	0.151377	-0.0030119	-0.281289	0.0528334					-0.257145	-0.0001535	-0.438335			-0.420544	-0.420544	0.151378	0.0075689	-0.0001535
AAF		2013-01-07	238	ASIA ASSET	2.9	5746.09	237	-0.033333	-0.000282	-0.033051	237	12	0.0075689	-0.274714	-0.257145	-0.17594	-0.0330514	0.0075689	0.0446853	0.0347437	0.049321	0.0593953					0.0689959	-0.0001535	0.151377	-0.0330514	-0.281289	0.0528334					-0.257145	-0.0001535	-0.107136			-0.420544	-0.420544	0.151378	0.0075689	-0.0001535
AAF		2013-01-08	239	ASIA ASSET	2.9	5751.93	238	0	0.001016	-0.001016	238	12	0.0075689	-0.274714	-0.257145	-0.17594	-0.0010164	0.0075689	0.0446853	0.0347437	0.049321	0.0593953					0.0689959	-0.0001535	0.151377	-0.0010164	-0.281289	0.0528334					-0.257145	-0.0001535	-0.428444			-0.420544	-0.420544	0.151378	0.0075689	-0.0001535
AAF		2013-01-09	240	ASIA ASSET	2.8	5745.1	239	-0.034483	-0.001187	-0.033295	239	12	0.0075689	-0.274714	-0.257145	-0.17594	-0.0332954	0.0075689	0.0446853	0.0347437	0.049321	0.0593953					0.0689959	-0.0001535	0.151377	-0.0332954	-0.281289	0.0528334					-0.257145	-0.0001535	0.268547			-0.420544	-0.420544	0.151378	0.0075689	-0.0001535
AAF		2013-01-10	241	ASIA ASSET	2.8	5732.21	240	0	-0.002244	0.002244	240	12	0.0075689	-0.274714	-0.257145	-0.17594	0.0022437	0.0075689	0.0446853	0.0347437	0.049321	0.0593953					0.0689959	-0.0001535	0.151377	0.0022437	-0.281289	0.0528334					-0.257145	-0.0001535	-0.413328			-0.420544	-0.420544	0.151378	0.0075689	-0.0001535
AAF		2013-01-11	242	ASIA ASSET	2.8	5746.49	241	0	0.002491	-0.002491	241	13	-0.0041589	-0.274714	-0.257145	-0.51929	-0.0024912	-0.0041589	0.0446853	0.0297081	0.049321						0.0411845	-0.0002313	-0.083178	-0.0024912	-0.281289						-0.257145	-0.0002313	-0.0113948			-0.633744	-0.633744	-0.083178	-0.0041589	-0.0002313
AAF		2013-01-15	243	ASIA ASSET	2.8	5750.24	242	0	0.000653	-0.000653	242	13	-0.0041589	-0.274714	-0.257145	-0.51929	-0.0006526	-0.0041589	0.0446853	0.0297081	0.049321						0.0411845	-0.0002313	-0.083178	-0.0006526	-0.281289						-0.257145	-0.0002313	-0.483993			-0.633744	-0.633744	-0.083178	-0.0041589	-0.0002313
AAF		2013-01-16	244	ASIA ASSET	2.9	5812.47	243	0.035714	0.010822	0.024892	243	13	-0.0041589	-0.274714	-0.257145	-0.51929	0.0248921	-0.0041589	0.0446853	0.0297081	0.049321						0.0411845	-0.0002313	-0.083178	0.0248921	-0.281289						-0.257145	-0.0002313	-0.0296881			-0.633744	-0.633744	-0.083178	-0.0041589	-0.0002313
AAF		2013-01-17	245	ASIA ASSET	2.9	5875.28	244	0	0.010806	-0.010806	244	13	-0.0041589	-0.274714	-0.257145	-0.51929	-0.010806	-0.0041589	0.0446853	0.0297081	0.049321						0.0411845	-0.0002313	-0.083178	-0.010806	-0.281289						-0.257145	-0.0002313	-0.0965742			-0.633744	-0.633744	-0.083178	-0.0041589	-0.0002313
AAF		2013-01-18	246	ASIA ASSET	2.8	5875.77	245	-0.034483	8.3e-05	-0.034566	245	13	-0.0041589	-0.274714	-0.257145	-0.51929	-0.0345662	-0.0041589	0.0446853	0.0297081	0.049321						0.0411845	-0.0002313	-0.083178	-0.0345662	-0.281289						-0.257145	-0.0002313	0.001323			-0.633744	-0.633744	-0.083178	-0.0041589	-0.0002313
AAF		2013-01-21	247	ASIA ASSET	2.9	5862.02	246	0.035714	-0.00234	0.038054	246	13	-0.0041589	-0.274714	-0.257145	-0.51929	0.0380543	-0.0041589	0.0446853	0.0297081	0.049321						0.0411845	-0.0002313	-0.083178	0.0380543	-0.281289						-0.257145	-0.0002313	-0.0331162			-0.633744	-0.633744	-0.083178	-0.0041589	-0.0002313
AAF		2013-01-22	248	ASIA ASSET	2.8	5870.93	247	-0.034483	0.00152	-0.036003	247	13	-0.0041589	-0.274714	-0.257145	-0.51929	-0.0360028	-0.0041589	0.0446853	0.0297081	0.049321						0.0411845	-0.0002313	-0.083178	-0.0360028	-0.281289						-0.257145	-0.0002313	0.0154641			-0.633744	-0.633744	-0.083178	-0.0041589	-0.0002313
AAF		2013-01-23	249	ASIA ASSET	2.8	5883.66	248	0	0.002168	-0.002168	248	13	-0.0041589	-0.274714	-0.257145	-0.51929	-0.0021683	-0.0041589	0.0446853	0.0297081	0.049321						0.0411845	-0.0002313	-0.083178	-0.0021683	-0.281289						-0.257145	-0.0002313	-0.455831			-0.633744	-0.633744	-0.083178	-0.0041589	-0.0002313
AAF		2013-01-24	250	ASIA ASSET	2.9	5878.19	249	0.035714	-0.00093	0.036644	249	13	-0.0041589	-0.274714	-0.257145	-0.51929	0.036644	-0.0041589	0.0446853	0.0297081	0.049321						0.0411845	-0.0002313	-0.083178	0.036644	-0.281289						-0.257145	-0.0002313	-0.0599079			-0.633744	-0.633744	-0.083178	-0.0041589	-0.0002313
AAF		2013-01-28	251	ASIA ASSET	2.7	5855.09	250	-0.068966	-0.00393	-0.065036	250	13	-0.0041589	-0.274714	-0.257145	-0.51929	-0.0650357	-0.0041589	0.0446853	0.0297081	0.049321						0.0411845	-0.0002313	-0.083178	-0.0650357	-0.281289						-0.257145	-0.0002313	-0.512346			-0.633744	-0.633744	-0.083178	-0.0041589	-0.0002313
AAF		2013-01-29	252	ASIA ASSET	2.7	5800.75	251	0	-0.009281	0.009281	251	13	-0.0041589	-0.274714	-0.257145	-0.51929	0.0092808	-0.0041589	0.0446853	0.0297081	0.049321						0.0411845	-0.0002313	-0.083178	0.0092808	-0.281289						-0.257145	-0.0002313	0.14963			-0.633744	-0.633744	-0.083178	-0.0041589	-0.0002313
AAF		2013-01-30	253	ASIA ASSET	2.7	5825.9	252	0	0.004336	-0.004336	252	13	-0.0041589	-0.274714	-0.257145	-0.51929	-0.0043356	-0.0041589	0.0446853	0.0297081	0.049321						0.0411845	-0.0002313	-0.083178	-0.0043356	-0.281289						-0.257145	-0.0002313	0.108939			-0.633744	-0.633744	-0.083178	-0.0041589	-0.0002313
AAF		2013-01-31	254	ASIA ASSET	2.6	5816.89	253	-0.037037	-0.001547	-0.035491	253	13	-0.0041589	-0.274714	-0.257145	-0.51929	-0.0354906	-0.0041589	0.0446853	0.0297081	0.049321						0.0411845	-0.0002313	-0.083178	-0.0354906	-0.281289						-0.257145	-0.0002313	-0.396942			-0.633744	-0.633744	-0.083178	-0.0041589	-0.0002313
AAF		2013-02-01	255	ASIA ASSET	2.7	5799.69	254	0.038462	-0.002957	0.041419	254	13	-0.0041589	-0.274714	-0.257145	-0.51929	0.0414185	-0.0041589	0.0446853	0.0297081	0.049321						0.0411845	-0.0002313	-0.083178	0.0414185	-0.281289						-0.257145	-0.0002313	-0.480152			-0.633744	-0.633744	-0.083178	-0.0041589	-0.0002313
AAF		2013-02-05	256	ASIA ASSET	2.7	5781.3	255	0	-0.003171	0.003171	255	13	-0.0041589	-0.274714	-0.257145	-0.51929	0.0031709	-0.0041589	0.0446853	0.0297081	0.049321						0.0411845	-0.0002313	-0.083178	0.0031709	-0.281289						-0.257145	-0.0002313	-0.627298			-0.633744	-0.633744	-0.083178	-0.0041589	-0.0002313
AAF		2013-02-06	257	ASIA ASSET	2.6	5780.09	256	-0.037037	-0.000209	-0.036828	256	13	-0.0041589	-0.274714	-0.257145	-0.51929	-0.0368278	-0.0041589	0.0446853	0.0297081	0.049321						0.0411845	-0.0002313	-0.083178	-0.0368278	-0.281289						-0.257145	-0.0002313	-0.134474			-0.633744	-0.633744	-0.083178	-0.0041589	-0.0002313
AAF		2013-02-07	258	ASIA ASSET	2.6	5810.42	257	0	0.005247	-0.005247	257	13	-0.0041589	-0.274714	-0.257145	-0.51929	-0.0052474	-0.0041589	0.0446853	0.0297081	0.049321						0.0411845	-0.0002313	-0.083178	-0.0052474	-0.281289						-0.257145	-0.0002313	-0.672601			-0.633744	-0.633744	-0.083178	-0.0041589	-0.0002313
AAF		2013-02-08	259	ASIA ASSET	2.7	5850.67	258	0.038462	0.006927	0.031534	258	13	-0.0041589	-0.274714	-0.257145	-0.51929	0.0315343	-0.0041589	0.0446853	0.0297081	0.049321						0.0411845	-0.0002313	-0.083178	0.0315343	-0.281289						-0.257145	-0.0002313	-0.209902			-0.633744	-0.633744	-0.083178	-0.0041589	-0.0002313
AAF		2013-02-11	260	ASIA ASSET	2.6	5851.35	259	-0.037037	0.000116	-0.037153	259	13	-0.0041589	-0.274714	-0.257145	-0.51929	-0.0371534	-0.0041589	0.0446853	0.0297081	0.049321						0.0411845	-0.0002313	-0.083178	-0.0371534	-0.281289						-0.257145	-0.0002313	-0.134183			-0.633744	-0.633744	-0.083178	-0.0041589	-0.0002313
AAF		2013-02-12	261	ASIA ASSET	2.6	5836.11	260	0	-0.002605	0.002604	260	13	-0.0041589	-0.274714	-0.257145	-0.51929	0.0026046	-0.0041589	0.0446853	0.0297081	0.049321						0.0411845	-0.0002313	-0.083178	0.0026046	-0.281289						-0.257145	-0.0002313	-0.0987484			-0.633744	-0.633744	-0.083178	-0.0041589	-0.0002313
AAF		2013-02-13	262	ASIA ASSET	2.7	5827.02	261	0.038462	-0.001557	0.040019	261	14	-0.0018473	-0.274714	-0.257145	-1.37634	0.0400191	-0.0018473	0.0446853	0.0397607	0.049321						0.0439913	-0.0005267	-0.0369455	0.0400191	-0.281289						-0.257145	-0.0005267	-1.2875			-1.44309	-1.44309	-0.0369451	-0.0018473	-0.0005267
AAF		2013-02-14	263	ASIA ASSET	2.6	5825.29	262	-0.037037	-0.000297	-0.03674	262	14	-0.0018473	-0.274714	-0.257145	-1.37634	-0.0367402	-0.0018473	0.0446853	0.0397607	0.049321						0.0439913	-0.0005267	-0.0369455	-0.0367402	-0.281289						-0.257145	-0.0005267	-0.359221			-1.44309	-1.44309	-0.0369451	-0.0018473	-0.0005267
AAF		2013-02-15	264	ASIA ASSET	2.5	5830.26	263	-0.038461	0.000853	-0.039315	263	14	-0.0018473	-0.274714	-0.257145	-1.37634	-0.0393146	-0.0018473	0.0446853	0.0397607	0.049321						0.0439913	-0.0005267	-0.0369455	-0.0393146	-0.281289						-0.257145	-0.0005267	-0.372623			-1.44309	-1.44309	-0.0369451	-0.0018473	-0.0005267
AAF		2013-02-18	265	ASIA ASSET	2.4	5774.59	264	-0.04	-0.009548	-0.030452	264	14	-0.0018473	-0.274714	-0.257145	-1.37634	-0.0304516	-0.0018473	0.0446853	0.0397607	0.049321						0.0439913	-0.0005267	-0.0369455	-0.0304516	-0.281289						-0.257145	-0.0005267	-1.27101			-1.44309	-1.44309	-0.0369451	-0.0018473	-0.0005267
AAF		2013-02-19	266	ASIA ASSET	2.4	5737.48	265	0	-0.006426	0.006426	265	14	-0.0018473	-0.274714	-0.257145	-1.37634	0.0064264	-0.0018473	0.0446853	0.0397607	0.049321						0.0439913	-0.0005267	-0.0369455	0.0064264	-0.281289						-0.257145	-0.0005267	-0.737291			-1.44309	-1.44309	-0.0369451	-0.0018473	-0.0005267
AAF		2013-02-20	267	ASIA ASSET	2.5	5730.54	266	0.041667	-0.00121	0.042876	266	14	-0.0018473	-0.274714	-0.257145	-1.37634	0.0428762	-0.0018473	0.0446853	0.0397607	0.049321						0.0439913	-0.0005267	-0.0369455	0.0428762	-0.281289						-0.257145	-0.0005267	-0.958101			-1.44309	-1.44309	-0.0369451	-0.0018473	-0.0005267
AAF		2013-02-21	268	ASIA ASSET	2.5	5726.11	267	0	-0.000773	0.000773	267	14	-0.0018473	-0.274714	-0.257145	-1.37634	0.0007731	-0.0018473	0.0446853	0.0397607	0.049321						0.0439913	-0.0005267	-0.0369455	0.0007731	-0.281289						-0.257145	-0.0005267	-0.709307			-1.44309	-1.44309	-0.0369451	-0.0018473	-0.0005267
AAF		2013-02-22	269	ASIA ASSET	2.4	5735.61	268	-0.04	0.001659	-0.041659	268	14	-0.0018473	-0.274714	-0.257145	-1.37634	-0.0416592	-0.0018473	0.0446853	0.0397607	0.049321						0.0439913	-0.0005267	-0.0369455	-0.0416592	-0.281289						-0.257145	-0.0005267	-1.08457			-1.44309	-1.44309	-0.0369451	-0.0018473	-0.0005267
AAF		2013-02-26	270	ASIA ASSET	2.3	5669.48	269	-0.041667	-0.01153	-0.030137	269	14	-0.0018473	-0.274714	-0.257145	-1.37634	-0.030137	-0.0018473	0.0446853	0.0397607	0.049321						0.0439913	-0.0005267	-0.0369455	-0.030137	-0.281289						-0.257145	-0.0005267	-1.34771			-1.44309	-1.44309	-0.0369451	-0.0018473	-0.0005267
AAF		2013-02-27	271	ASIA ASSET	2.4	5674.47	270	0.043478	0.00088	0.042598	270	14	-0.0018473	-0.274714	-0.257145	-1.37634	0.042598	-0.0018473	0.0446853	0.0397607	0.049321						0.0439913	-0.0005267	-0.0369455	0.042598	-0.281289						-0.257145	-0.0005267	-1.43459			-1.44309	-1.44309	-0.0369451	-0.0018473	-0.0005267
AAF		2013-02-28	272	ASIA ASSET	2.3	5635.9	271	-0.041667	-0.006797	-0.03487	271	14	-0.0018473	-0.274714	-0.257145	-1.37634	-0.0348695	-0.0018473	0.0446853	0.0397607	0.049321						0.0439913	-0.0005267	-0.0369455	-0.0348695	-0.281289						-0.257145	-0.0005267	-0.397406			-1.44309	-1.44309	-0.0369451	-0.0018473	-0.0005267
AAF		2013-03-01	273	ASIA ASSET	2.4	5652.69	272	0.043478	0.002979	0.040499	272	14	-0.0018473	-0.274714	-0.257145	-1.37634	0.0404991	-0.0018473	0.0446853	0.0397607	0.049321						0.0439913	-0.0005267	-0.0369455	0.0404991	-0.281289						-0.257145	-0.0005267	-1.29721			-1.44309	-1.44309	-0.0369451	-0.0018473	-0.0005267
AAF		2013-03-04	274	ASIA ASSET	2.2	5631.89	273	-0.083333	-0.00368	-0.079654	273	14	-0.0018473	-0.274714	-0.257145	-1.37634	-0.0796538	-0.0018473	0.0446853	0.0397607	0.049321						0.0439913	-0.0005267	-0.0369455	-0.0796538	-0.281289						-0.257145	-0.0005267	-0.876286			-1.44309	-1.44309	-0.0369451	-0.0018473	-0.0005267
AAF		2013-03-05	275	ASIA ASSET	2.3	5626.77	274	0.045454	-0.000909	0.046364	274	14	-0.0018473	-0.274714	-0.257145	-1.37634	0.0463636	-0.0018473	0.0446853	0.0397607	0.049321						0.0439913	-0.0005267	-0.0369455	0.0463636	-0.281289						-0.257145	-0.0005267	-1.1082			-1.44309	-1.44309	-0.0369451	-0.0018473	-0.0005267
AAF		2013-03-06	276	ASIA ASSET	2.4	5663.36	275	0.043478	0.006503	0.036975	275	14	-0.0018473	-0.274714	-0.257145	-1.37634	0.0369755	-0.0018473	0.0446853	0.0397607	0.049321						0.0439913	-0.0005267	-0.0369455	0.0369755	-0.281289						-0.257145	-0.0005267	-0.698706			-1.44309	-1.44309	-0.0369451	-0.0018473	-0.0005267
AAF		2013-03-07	277	ASIA ASSET	2.5	5680.02	276	0.041667	0.002942	0.038725	276	14	-0.0018473	-0.274714	-0.257145	-1.37634	0.0387249	-0.0018473	0.0446853	0.0397607	0.049321						0.0439913	-0.0005267	-0.0369455	0.0387249	-0.281289						-0.257145	-0.0005267	-0.699768			-1.44309	-1.44309	-0.0369451	-0.0018473	-0.0005267
AAF		2013-03-08	278	ASIA ASSET	2.5	5691.39	277	0	0.002002	-0.002002	277	14	-0.0018473	-0.274714	-0.257145	-1.37634	-0.0020018	-0.0018473	0.0446853	0.0397607	0.049321						0.0439913	-0.0005267	-0.0369455	-0.0020018	-0.281289						-0.257145	-0.0005267	-1.43665			-1.44309	-1.44309	-0.0369451	-0.0018473	-0.0005267
AAF		2013-03-11	279	ASIA ASSET	2.4	5677.31	278	-0.04	-0.002474	-0.037526	278	14	-0.0018473	-0.274714	-0.257145	-1.37634	-0.0375261	-0.0018473	0.0446853	0.0397607	0.049321						0.0439913	-0.0005267	-0.0369455	-0.0375261	-0.281289						-0.257145	-0.0005267	-0.3911			-1.44309	-1.44309	-0.0369451	-0.0018473	-0.0005267
AAF		2013-03-12	280	ASIA ASSET	2.5	5704.32	279	0.041667	0.004757	0.036909	279	14	-0.0018473	-0.274714	-0.257145	-1.37634	0.0369091	-0.0018473	0.0446853	0.0397607	0.049321						0.0439913	-0.0005267	-0.0369455	0.0369091	-0.281289						-0.257145	-0.0005267	-1.25615			-1.44309	-1.44309	-0.0369451	-0.0018473	-0.0005267
AAF		2013-03-13	281	ASIA ASSET	2.4	5685.82	280	-0.04	-0.003243	-0.036757	280	14	-0.0018473	-0.274714	-0.257145	-1.37634	-0.0367568	-0.0018473	0.0446853	0.0397607	0.049321						0.0439913	-0.0005267	-0.0369455	-0.0367568	-0.281289						-0.257145	-0.0005267	-0.633763			-1.44309	-1.44309	-0.0369451	-0.0018473	-0.0005267
AAF		2013-03-14	282	ASIA ASSET	2.3	5688.98	281	-0.041667	0.000556	-0.042222	281	15	-0.0008722	-0.274714	-0.257145	3.13277	-0.0422224	-0.0008722	0.0446853	0.0314635	0.049321						0.0456295	0.0011761	-0.0174444	-0.0422224	-0.281289						-0.257145	0.0011762	0.0621077			3.20736	3.20736	-0.0174444	-0.0008722	0.0011762
AAF		2013-03-15	283	ASIA ASSET	2.3	5704.53	282	0	0.002733	-0.002733	282	15	-0.0008722	-0.274714	-0.257145	3.13277	-0.0027333	-0.0008722	0.0446853	0.0314635	0.049321						0.0456295	0.0011761	-0.0174444	-0.0027333	-0.281289						-0.257145	0.0011762	1.55976			3.20736	3.20736	-0.0174444	-0.0008722	0.0011762
AAF		2013-03-18	284	ASIA ASSET	2.4	5708.01	283	0.043478	0.00061	0.042868	283	15	-0.0008722	-0.274714	-0.257145	3.13277	0.0428683	-0.0008722	0.0446853	0.0314635	0.049321						0.0456295	0.0011761	-0.0174444	0.0428683	-0.281289						-0.257145	0.0011762	0.670794			3.20736	3.20736	-0.0174444	-0.0008722	0.0011762
AAF		2013-03-19	285	ASIA ASSET	2.4	5722.86	284	0	0.002602	-0.002602	284	15	-0.0008722	-0.274714	-0.257145	3.13277	-0.0026016	-0.0008722	0.0446853	0.0314635	0.049321						0.0456295	0.0011761	-0.0174444	-0.0026016	-0.281289						-0.257145	0.0011762	1.56504			3.20736	3.20736	-0.0174444	-0.0008722	0.0011762
AAF		2013-03-20	286	ASIA ASSET	2.3	5734.82	285	-0.041667	0.00209	-0.043757	285	15	-0.0008722	-0.274714	-0.257145	3.13277	-0.0437565	-0.0008722	0.0446853	0.0314635	0.049321						0.0456295	0.0011761	-0.0174444	-0.0437565	-0.281289						-0.257145	0.0011762	1.56278			3.20736	3.20736	-0.0174444	-0.0008722	0.0011762
AAF		2013-03-21	287	ASIA ASSET	2.3	5763.83	286	0	0.005059	-0.005059	286	15	-0.0008722	-0.274714	-0.257145	3.13277	-0.0050586	-0.0008722	0.0446853	0.0314635	0.049321						0.0456295	0.0011761	-0.0174444	-0.0050586	-0.281289						-0.257145	0.0011762	0.582673			3.20736	3.20736	-0.0174444	-0.0008722	0.0011762
AAF		2013-03-22	288	ASIA ASSET	2.3	5768.88	287	0	0.000876	-0.000876	287	15	-0.0008722	-0.274714	-0.257145	3.13277	-0.0008761	-0.0008722	0.0446853	0.0314635	0.049321						0.0456295	0.0011761	-0.0174444	-0.0008761	-0.281289						-0.257145	0.0011762	0.0101014			3.20736	3.20736	-0.0174444	-0.0008722	0.0011762
AAF		2013-03-25	289	ASIA ASSET	2.3	5745.55	288	0	-0.004044	0.004044	288	15	-0.0008722	-0.274714	-0.257145	3.13277	0.0040441	-0.0008722	0.0446853	0.0314635	0.049321						0.0456295	0.0011761	-0.0174444	0.0040441	-0.281289						-0.257145	0.0011762	2.09223			3.20736	3.20736	-0.0174444	-0.0008722	0.0011762
AAF		2013-03-27	290	ASIA ASSET	2.2	5744.99	289	-0.043478	-9.7e-05	-0.043381	289	15	-0.0008722	-0.274714	-0.257145	3.13277	-0.0433808	-0.0008722	0.0446853	0.0314635	0.049321						0.0456295	0.0011761	-0.0174444	-0.0433808	-0.281289						-0.257145	0.0011762	0.958535			3.20736	3.20736	-0.0174444	-0.0008722	0.0011762
AAF		2013-03-28	291	ASIA ASSET	2.2	5735.68	290	0	-0.001621	0.00162	290	15	-0.0008722	-0.274714	-0.257145	3.13277	0.0016206	-0.0008722	0.0446853	0.0314635	0.049321						0.0456295	0.0011761	-0.0174444	0.0016206	-0.281289						-0.257145	0.0011762	0.517197			3.20736	3.20736	-0.0174444	-0.0008722	0.0011762
AAF		2013-04-01	292	ASIA ASSET	2.3	5705.2	291	0.045454	-0.005314	0.050769	291	15	-0.0008722	-0.274714	-0.257145	3.13277	0.0507686	-0.0008722	0.0446853	0.0314635	0.049321						0.0456295	0.0011761	-0.0174444	0.0507686	-0.281289						-0.257145	0.0011762	2.59036			3.20736	3.20736	-0.0174444	-0.0008722	0.0011762
AAF		2013-04-02	293	ASIA ASSET	2.2	5704.62	292	-0.043478	-0.000102	-0.043377	292	15	-0.0008722	-0.274714	-0.257145	3.13277	-0.0433765	-0.0008722	0.0446853	0.0314635	0.049321						0.0456295	0.0011761	-0.0174444	-0.0433765	-0.281289						-0.257145	0.0011762	0.284744			3.20736	3.20736	-0.0174444	-0.0008722	0.0011762
AAF		2013-04-03	294	ASIA ASSET	2.2	5728.47	293	0	0.004181	-0.004181	293	15	-0.0008722	-0.274714	-0.257145	3.13277	-0.0041808	-0.0008722	0.0446853	0.0314635	0.049321						0.0456295	0.0011761	-0.0174444	-0.0041808	-0.281289						-0.257145	0.0011762	0.0353492			3.20736	3.20736	-0.0174444	-0.0008722	0.0011762
AAF		2013-04-04	295	ASIA ASSET	2.2	5753.56	294	0	0.00438	-0.00438	294	15	-0.0008722	-0.274714	-0.257145	3.13277	-0.0043799	-0.0008722	0.0446853	0.0314635	0.049321						0.0456295	0.0011761	-0.0174444	-0.0043799	-0.281289						-0.257145	0.0011762	-0.0075771			3.20736	3.20736	-0.0174444	-0.0008722	0.0011762
AAF		2013-04-05	296	ASIA ASSET	2.3	5765.94	295	0.045454	0.002152	0.043303	295	15	-0.0008722	-0.274714	-0.257145	3.13277	0.0433028	-0.0008722	0.0446853	0.0314635	0.049321						0.0456295	0.0011761	-0.0174444	0.0433028	-0.281289						-0.257145	0.0011762	0.460632			3.20736	3.20736	-0.0174444	-0.0008722	0.0011762
AAF		2013-04-08	297	ASIA ASSET	2.4	5777.38	296	0.043478	0.001984	0.041494	296	15	-0.0008722	-0.274714	-0.257145	3.13277	0.0414941	-0.0008722	0.0446853	0.0314635	0.049321						0.0456295	0.0011761	-0.0174444	0.0414941	-0.281289						-0.257145	0.0011762	0.461504			3.20736	3.20736	-0.0174444	-0.0008722	0.0011762
AAF		2013-04-09	298	ASIA ASSET	2.3	5767.6	297	-0.041667	-0.001693	-0.039974	297	15	-0.0008722	-0.274714	-0.257145	3.13277	-0.0399739	-0.0008722	0.0446853	0.0314635	0.049321						0.0456295	0.0011761	-0.0174444	-0.0399739	-0.281289						-0.257145	0.0011762	0.433536			3.20736	3.20736	-0.0174444	-0.0008722	0.0011762
AAF		2013-04-10	299	ASIA ASSET	2.3	5794.3	298	0	0.004629	-0.004629	298	15	-0.0008722	-0.274714	-0.257145	3.13277	-0.0046293	-0.0008722	0.0446853	0.0314635	0.049321						0.0456295	0.0011761	-0.0174444	-0.0046293	-0.281289						-0.257145	0.0011762	0.889553			3.20736	3.20736	-0.0174444	-0.0008722	0.0011762
AAF		2013-04-11	300	ASIA ASSET	2.4	5813.37	299	0.043478	0.003291	0.040187	299	15	-0.0008722	-0.274714	-0.257145	3.13277	0.040187	-0.0008722	0.0446853	0.0314635	0.049321						0.0456295	0.0011761	-0.0174444	0.040187	-0.281289						-0.257145	0.0011762	2.62951			3.20736	3.20736	-0.0174444	-0.0008722	0.0011762
AAF		2013-04-12	301	ASIA ASSET	2.4	5839.88	300	0	0.00456	-0.00456	300	15	-0.0008722	-0.274714	-0.257145	3.13277	-0.0045601	-0.0008722	0.0446853	0.0314635	0.049321						0.0456295	0.0011761	-0.0174444	-0.0045601	-0.281289						-0.257145	0.0011762	2.24801			3.20736	3.20736	-0.0174444	-0.0008722	0.0011762
AAF		2013-04-16	302	ASIA ASSET	2.4	5852.68	301	0	0.002192	-0.002192	301	16	-0.0007704	-0.274714	-0.257145	-1.18502	-0.0021919	-0.0007704	0.0446853	0.0280975	0.049321						0.0466227	-0.0004481	-0.0154087	-0.0021919	-0.281289						-0.257145	-0.0004481	-1.02673			-1.21887	-1.21887	-0.0154088	-0.0007704	-0.0004481
AAF		2013-04-17	303	ASIA ASSET	2.5	5868.53	302	0.041667	0.002708	0.038959	302	16	-0.0007704	-0.274714	-0.257145	-1.18502	0.0389585	-0.0007704	0.0446853	0.0280975	0.049321						0.0466227	-0.0004481	-0.0154087	0.0389585	-0.281289						-0.257145	-0.0004481	-0.649842			-1.21887	-1.21887	-0.0154088	-0.0007704	-0.0004481
AAF		2013-04-18	304	ASIA ASSET	2.4	5891.83	303	-0.04	0.00397	-0.04397	303	16	-0.0007704	-0.274714	-0.257145	-1.18502	-0.0439704	-0.0007704	0.0446853	0.0280975	0.049321						0.0466227	-0.0004481	-0.0154087	-0.0439704	-0.281289						-0.257145	-0.0004481	-1.05656			-1.21887	-1.21887	-0.0154088	-0.0007704	-0.0004481
AAF		2013-04-19	305	ASIA ASSET	2.4	5882.25	304	0	-0.001626	0.001626	304	16	-0.0007704	-0.274714	-0.257145	-1.18502	0.001626	-0.0007704	0.0446853	0.0280975	0.049321						0.0466227	-0.0004481	-0.0154087	0.001626	-0.281289						-0.257145	-0.0004481	-1.05579			-1.21887	-1.21887	-0.0154088	-0.0007704	-0.0004481
AAF		2013-04-22	306	ASIA ASSET	2.5	5872.43	305	0.041667	-0.001669	0.043336	305	16	-0.0007704	-0.274714	-0.257145	-1.18502	0.043336	-0.0007704	0.0446853	0.0280975	0.049321						0.0466227	-0.0004481	-0.0154087	0.043336	-0.281289						-0.257145	-0.0004481	-1.21463			-1.21887	-1.21887	-0.0154088	-0.0007704	-0.0004481
AAF		2013-04-23	307	ASIA ASSET	2.5	5883.52	306	0	0.001888	-0.001888	306	16	-0.0007704	-0.274714	-0.257145	-1.18502	-0.0018885	-0.0007704	0.0446853	0.0280975	0.049321						0.0466227	-0.0004481	-0.0154087	-0.0018885	-0.281289						-0.257145	-0.0004481	-1.17166			-1.21887	-1.21887	-0.0154088	-0.0007704	-0.0004481
AAF		2013-04-24	308	ASIA ASSET	2.4	5933.73	307	-0.04	0.008534	-0.048534	307	16	-0.0007704	-0.274714	-0.257145	-1.18502	-0.048534	-0.0007704	0.0446853	0.0280975	0.049321						0.0466227	-0.0004481	-0.0154087	-0.048534	-0.281289						-0.257145	-0.0004481	-1.18469			-1.21887	-1.21887	-0.0154088	-0.0007704	-0.0004481
AAF		2013-04-26	309	ASIA ASSET	2.5	5962.17	308	0.041667	0.004793	0.036874	308	16	-0.0007704	-0.274714	-0.257145	-1.18502	0.0368737	-0.0007704	0.0446853	0.0280975	0.049321						0.0466227	-0.0004481	-0.0154087	0.0368737	-0.281289						-0.257145	-0.0004481	-0.485651			-1.21887	-1.21887	-0.0154088	-0.0007704	-0.0004481
AAF		2013-04-29	310	ASIA ASSET	2.5	5967.62	309	0	0.000914	-0.000914	309	16	-0.0007704	-0.274714	-0.257145	-1.18502	-0.0009141	-0.0007704	0.0446853	0.0280975	0.049321						0.0466227	-0.0004481	-0.0154087	-0.0009141	-0.281289						-0.257145	-0.0004481	-1.19165			-1.21887	-1.21887	-0.0154088	-0.0007704	-0.0004481
AAF		2013-04-30	311	ASIA ASSET	2.5	5953.19	310	0	-0.002418	0.002418	310	16	-0.0007704	-0.274714	-0.257145	-1.18502	0.0024181	-0.0007704	0.0446853	0.0280975	0.049321						0.0466227	-0.0004481	-0.0154087	0.0024181	-0.281289						-0.257145	-0.0004481	-0.983224			-1.21887	-1.21887	-0.0154088	-0.0007704	-0.0004481
AAF		2013-05-02	312	ASIA ASSET	2.4	5972.37	311	-0.04	0.003222	-0.043222	311	16	-0.0007704	-0.274714	-0.257145	-1.18502	-0.0432218	-0.0007704	0.0446853	0.0280975	0.049321						0.0466227	-0.0004481	-0.0154087	-0.0432218	-0.281289						-0.257145	-0.0004481	-1.19223			-1.21887	-1.21887	-0.0154088	-0.0007704	-0.0004481
AAF		2013-05-03	313	ASIA ASSET	2.5	6013.18	312	0.041667	0.006833	0.034833	312	16	-0.0007704	-0.274714	-0.257145	-1.18502	0.0348336	-0.0007704	0.0446853	0.0280975	0.049321						0.0466227	-0.0004481	-0.0154087	0.0348336	-0.281289						-0.257145	-0.0004481	-1.16495			-1.21887	-1.21887	-0.0154088	-0.0007704	-0.0004481
AAF		2013-05-06	314	ASIA ASSET	2.5	6121.17	313	0	0.017959	-0.017959	313	16	-0.0007704	-0.274714	-0.257145	-1.18502	-0.0179588	-0.0007704	0.0446853	0.0280975	0.049321						0.0466227	-0.0004481	-0.0154087	-0.0179588	-0.281289						-0.257145	-0.0004481	-1.00141			-1.21887	-1.21887	-0.0154088	-0.0007704	-0.0004481
AAF		2013-05-07	315	ASIA ASSET	2.5	6201.68	314	0	0.013153	-0.013153	314	16	-0.0007704	-0.274714	-0.257145	-1.18502	-0.0131528	-0.0007704	0.0446853	0.0280975	0.049321						0.0466227	-0.0004481	-0.0154087	-0.0131528	-0.281289						-0.257145	-0.0004481	-1.18549			-1.21887	-1.21887	-0.0154088	-0.0007704	-0.0004481
AAF		2013-05-08	316	ASIA ASSET	2.5	6210.1	315	0	0.001358	-0.001358	315	16	-0.0007704	-0.274714	-0.257145	-1.18502	-0.0013577	-0.0007704	0.0446853	0.0280975	0.049321						0.0466227	-0.0004481	-0.0154087	-0.0013577	-0.281289						-0.257145	-0.0004481	-1.16326			-1.21887	-1.21887	-0.0154088	-0.0007704	-0.0004481
AAF		2013-05-09	317	ASIA ASSET	2.6	6238.71	316	0.04	0.004607	0.035393	316	16	-0.0007704	-0.274714	-0.257145	-1.18502	0.035393	-0.0007704	0.0446853	0.0280975	0.049321						0.0466227	-0.0004481	-0.0154087	0.035393	-0.281289						-0.257145	-0.0004481	-1.04309			-1.21887	-1.21887	-0.0154088	-0.0007704	-0.0004481
AAF		2013-05-10	318	ASIA ASSET	2.6	6250	317	0	0.00181	-0.00181	317	16	-0.0007704	-0.274714	-0.257145	-1.18502	-0.0018097	-0.0007704	0.0446853	0.0280975	0.049321						0.0466227	-0.0004481	-0.0154087	-0.0018097	-0.281289						-0.257145	-0.0004481	-1.31072			-1.21887	-1.21887	-0.0154088	-0.0007704	-0.0004481
AAF		2013-05-13	319	ASIA ASSET	2.6	6239.03	318	0	-0.001755	0.001755	318	16	-0.0007704	-0.274714	-0.257145	-1.18502	0.0017552	-0.0007704	0.0446853	0.0280975	0.049321						0.0466227	-0.0004481	-0.0154087	0.0017552	-0.281289						-0.257145	-0.0004481	-1.17965			-1.21887	-1.21887	-0.0154088	-0.0007704	-0.0004481
AAF		2013-05-14	320	ASIA ASSET	2.5	6206.59	319	-0.038461	-0.005199	-0.033262	319	16	-0.0007704	-0.274714	-0.257145	-1.18502	-0.033262	-0.0007704	0.0446853	0.0280975	0.049321						0.0466227	-0.0004481	-0.0154087	-0.033262	-0.281289						-0.257145	-0.0004481	-0.967791			-1.21887	-1.21887	-0.0154088	-0.0007704	-0.0004481
AAF		2013-05-15	321	ASIA ASSET	2.5	6221.12	320	0	0.002341	-0.002341	320	16	-0.0007704	-0.274714	-0.257145	-1.18502	-0.0023412	-0.0007704	0.0446853	0.0280975	0.049321						0.0466227	-0.0004481	-0.0154087	-0.0023412	-0.281289						-0.257145	-0.0004481	-1.22151			-1.21887	-1.21887	-0.0154088	-0.0007704	-0.0004481
AAF		2013-05-16	322	ASIA ASSET	2.5	6287	321	0	0.01059	-0.01059	321	17	-0.0059326	-0.274714	-0.257145	0.0494991	-0.0105897	-0.0059326	0.0446853	0.0258213	0.049321						0.0369908	1.67e-05	-0.118652	-0.0105897	-0.281289						-0.257145	1.67e-05	0.159624			0.0451815	0.0451815	-0.118653	-0.0059326	1.67e-05
AAF		2013-05-17	323	ASIA ASSET	2.6	6380.7	322	0.04	0.014904	0.025096	322	17	-0.0059326	-0.274714	-0.257145	0.0494991	0.0250962	-0.0059326	0.0446853	0.0258213	0.049321						0.0369908	1.67e-05	-0.118652	0.0250962	-0.281289						-0.257145	1.67e-05	0.194663			0.0451815	0.0451815	-0.118653	-0.0059326	1.67e-05
AAF		2013-05-20	324	ASIA ASSET	2.6	6466.67	323	0	0.013473	-0.013473	323	17	-0.0059326	-0.274714	-0.257145	0.0494991	-0.0134734	-0.0059326	0.0446853	0.0258213	0.049321						0.0369908	1.67e-05	-0.118652	-0.0134734	-0.281289						-0.257145	1.67e-05	0.279292			0.0451815	0.0451815	-0.118653	-0.0059326	1.67e-05
AAF		2013-05-21	325	ASIA ASSET	2.5	6441.64	324	-0.038461	-0.003871	-0.034591	324	17	-0.0059326	-0.274714	-0.257145	0.0494991	-0.0345909	-0.0059326	0.0446853	0.0258213	0.049321						0.0369908	1.67e-05	-0.118652	-0.0345909	-0.281289						-0.257145	1.67e-05	0.185125			0.0451815	0.0451815	-0.118653	-0.0059326	1.67e-05
AAF		2013-05-22	326	ASIA ASSET	2.4	6461.62	325	-0.04	0.003102	-0.043102	325	17	-0.0059326	-0.274714	-0.257145	0.0494991	-0.0431017	-0.0059326	0.0446853	0.0258213	0.049321						0.0369908	1.67e-05	-0.118652	-0.0431017	-0.281289						-0.257145	1.67e-05	0.156263			0.0451815	0.0451815	-0.118653	-0.0059326	1.67e-05
AAF		2013-05-23	327	ASIA ASSET	2.5	6488.85	326	0.041667	0.004214	0.037453	326	17	-0.0059326	-0.274714	-0.257145	0.0494991	0.0374526	-0.0059326	0.0446853	0.0258213	0.049321						0.0369908	1.67e-05	-0.118652	0.0374526	-0.281289						-0.257145	1.67e-05	0.0562475			0.0451815	0.0451815	-0.118653	-0.0059326	1.67e-05
AAF		2013-05-27	328	ASIA ASSET	2.5	6446.54	327	0	-0.00652	0.00652	327	17	-0.0059326	-0.274714	-0.257145	0.0494991	0.0065204	-0.0059326	0.0446853	0.0258213	0.049321						0.0369908	1.67e-05	-0.118652	0.0065204	-0.281289						-0.257145	1.67e-05	-0.0141248			0.0451815	0.0451815	-0.118653	-0.0059326	1.67e-05
AAF		2013-05-28	329	ASIA ASSET	2.4	6434.7	328	-0.04	-0.001837	-0.038163	328	17	-0.0059326	-0.274714	-0.257145	0.0494991	-0.0381634	-0.0059326	0.0446853	0.0258213	0.049321						0.0369908	1.67e-05	-0.118652	-0.0381634	-0.281289						-0.257145	1.67e-05	0.150751			0.0451815	0.0451815	-0.118653	-0.0059326	1.67e-05
AAF		2013-05-29	330	ASIA ASSET	2.5	6455.81	329	0.041667	0.003281	0.038386	329	17	-0.0059326	-0.274714	-0.257145	0.0494991	0.038386	-0.0059326	0.0446853	0.0258213	0.049321						0.0369908	1.67e-05	-0.118652	0.038386	-0.281289						-0.257145	1.67e-05	0.109379			0.0451815	0.0451815	-0.118653	-0.0059326	1.67e-05
AAF		2013-05-30	331	ASIA ASSET	2.4	6455.12	330	-0.04	-0.000107	-0.039893	330	17	-0.0059326	-0.274714	-0.257145	0.0494991	-0.0398932	-0.0059326	0.0446853	0.0258213	0.049321						0.0369908	1.67e-05	-0.118652	-0.0398932	-0.281289						-0.257145	1.67e-05	-0.041105			0.0451815	0.0451815	-0.118653	-0.0059326	1.67e-05
AAF		2013-05-31	332	ASIA ASSET	2.4	6463.06	331	0	0.00123	-0.00123	331	17	-0.0059326	-0.274714	-0.257145	0.0494991	-0.00123	-0.0059326	0.0446853	0.0258213	0.049321						0.0369908	1.67e-05	-0.118652	-0.00123	-0.281289						-0.257145	1.67e-05	-0.0076342			0.0451815	0.0451815	-0.118653	-0.0059326	1.67e-05
AAF		2013-06-03	333	ASIA ASSET	2.4	6451.68	332	0	-0.001761	0.001761	332	17	-0.0059326	-0.274714	-0.257145	0.0494991	0.0017608	-0.0059326	0.0446853	0.0258213	0.049321						0.0369908	1.67e-05	-0.118652	0.0017608	-0.281289						-0.257145	1.67e-05	0.0415999			0.0451815	0.0451815	-0.118653	-0.0059326	1.67e-05
AAF		2013-06-04	334	ASIA ASSET	2.4	6449.66	333	0	-0.000313	0.000313	333	17	-0.0059326	-0.274714	-0.257145	0.0494991	0.0003131	-0.0059326	0.0446853	0.0258213	0.049321						0.0369908	1.67e-05	-0.118652	0.0003131	-0.281289						-0.257145	1.67e-05	-0.0200109			0.0451815	0.0451815	-0.118653	-0.0059326	1.67e-05
AAF		2013-06-05	335	ASIA ASSET	2.3	6422.84	334	-0.041667	-0.004158	-0.037508	334	17	-0.0059326	-0.274714	-0.257145	0.0494991	-0.0375083	-0.0059326	0.0446853	0.0258213	0.049321						0.0369908	1.67e-05	-0.118652	-0.0375083	-0.281289						-0.257145	1.67e-05	0.273652			0.0451815	0.0451815	-0.118653	-0.0059326	1.67e-05
AAF		2013-06-06	336	ASIA ASSET	2.3	6372.38	335	0	-0.007856	0.007856	335	17	-0.0059326	-0.274714	-0.257145	0.0494991	0.0078563	-0.0059326	0.0446853	0.0258213	0.049321						0.0369908	1.67e-05	-0.118652	0.0078563	-0.281289						-0.257145	1.67e-05	-0.003514			0.0451815	0.0451815	-0.118653	-0.0059326	1.67e-05
AAF		2013-06-07	337	ASIA ASSET	2.3	6307.43	336	0	-0.010192	0.010192	336	17	-0.0059326	-0.274714	-0.257145	0.0494991	0.0101924	-0.0059326	0.0446853	0.0258213	0.049321						0.0369908	1.67e-05	-0.118652	0.0101924	-0.281289						-0.257145	1.67e-05	0.169059			0.0451815	0.0451815	-0.118653	-0.0059326	1.67e-05
AAF		2013-06-10	338	ASIA ASSET	2.3	6341.28	337	0	0.005367	-0.005367	337	17	-0.0059326	-0.274714	-0.257145	0.0494991	-0.0053666	-0.0059326	0.0446853	0.0258213	0.049321						0.0369908	1.67e-05	-0.118652	-0.0053666	-0.281289						-0.257145	1.67e-05	0.0144954			0.0451815	0.0451815	-0.118653	-0.0059326	1.67e-05
AAF		2013-06-11	339	ASIA ASSET	2.3	6303.79	338	0	-0.005912	0.005912	338	17	-0.0059326	-0.274714	-0.257145	0.0494991	0.005912	-0.0059326	0.0446853	0.0258213	0.049321						0.0369908	1.67e-05	-0.118652	0.005912	-0.281289						-0.257145	1.67e-05	0.168864			0.0451815	0.0451815	-0.118653	-0.0059326	1.67e-05
AAF		2013-06-12	340	ASIA ASSET	2.2	6284.76	339	-0.043478	-0.003019	-0.040459	339	17	-0.0059326	-0.274714	-0.257145	0.0494991	-0.0404593	-0.0059326	0.0446853	0.0258213	0.049321						0.0369908	1.67e-05	-0.118652	-0.0404593	-0.281289						-0.257145	1.67e-05	0.173868			0.0451815	0.0451815	-0.118653	-0.0059326	1.67e-05
AAF		2013-06-13	341	ASIA ASSET	2.2	6207.87	340	0	-0.012234	0.012234	340	17	-0.0059326	-0.274714	-0.257145	0.0494991	0.0122343	-0.0059326	0.0446853	0.0258213	0.049321						0.0369908	1.67e-05	-0.118652	0.0122343	-0.281289						-0.257145	1.67e-05	0.131365			0.0451815	0.0451815	-0.118653	-0.0059326	1.67e-05
AAF		2013-06-14	342	ASIA ASSET	2.3	6219.39	341	0.045454	0.001856	0.043599	341	18	-0.0003601	-0.274714	-0.257145	1.86932	0.0435988	-0.0003601	0.0446853	0.0385023	0.049321						0.0444164	0.0005742	-0.0072024	0.0435988	-0.281289						-0.257145	0.0005742	0.678038			1.54526	1.54526	-0.0072026	-0.0003601	0.0005742
AAF		2013-06-17	343	ASIA ASSET	2.2	6219.11	342	-0.043478	-4.5e-05	-0.043433	342	18	-0.0003601	-0.274714	-0.257145	1.86932	-0.0434331	-0.0003601	0.0446853	0.0385023	0.049321						0.0444164	0.0005742	-0.0072024	-0.0434331	-0.281289						-0.257145	0.0005742	1.34583			1.54526	1.54526	-0.0072026	-0.0003601	0.0005742
AAF		2013-06-18	344	ASIA ASSET	2.2	6193	343	0	-0.004198	0.004198	343	18	-0.0003601	-0.274714	-0.257145	1.86932	0.0041983	-0.0003601	0.0446853	0.0385023	0.049321						0.0444164	0.0005742	-0.0072024	0.0041983	-0.281289						-0.257145	0.0005742	0.680113			1.54526	1.54526	-0.0072026	-0.0003601	0.0005742
AAF		2013-06-19	345	ASIA ASSET	2.2	6209.23	344	0	0.002621	-0.002621	344	18	-0.0003601	-0.274714	-0.257145	1.86932	-0.0026207	-0.0003601	0.0446853	0.0385023	0.049321						0.0444164	0.0005742	-0.0072024	-0.0026207	-0.281289						-0.257145	0.0005742	1.03585			1.54526	1.54526	-0.0072026	-0.0003601	0.0005742
AAF		2013-06-20	346	ASIA ASSET	2.3	6211.44	345	0.045454	0.000356	0.045098	345	18	-0.0003601	-0.274714	-0.257145	1.86932	0.0450985	-0.0003601	0.0446853	0.0385023	0.049321						0.0444164	0.0005742	-0.0072024	0.0450985	-0.281289						-0.257145	0.0005742	1.37761			1.54526	1.54526	-0.0072026	-0.0003601	0.0005742
AAF		2013-06-21	347	ASIA ASSET	2.2	6155.27	346	-0.043478	-0.009043	-0.034435	346	18	-0.0003601	-0.274714	-0.257145	1.86932	-0.0344352	-0.0003601	0.0446853	0.0385023	0.049321						0.0444164	0.0005742	-0.0072024	-0.0344352	-0.281289						-0.257145	0.0005742	1.33057			1.54526	1.54526	-0.0072026	-0.0003601	0.0005742
AAF		2013-06-24	348	ASIA ASSET	2.2	6149.38	347	0	-0.000957	0.000957	347	18	-0.0003601	-0.274714	-0.257145	1.86932	0.0009569	-0.0003601	0.0446853	0.0385023	0.049321						0.0444164	0.0005742	-0.0072024	0.0009569	-0.281289						-0.257145	0.0005742	0.661849			1.54526	1.54526	-0.0072026	-0.0003601	0.0005742
AAF		2013-06-25	349	ASIA ASSET	2.1	6086.22	348	-0.045455	-0.010271	-0.035184	348	18	-0.0003601	-0.274714	-0.257145	1.86932	-0.0351837	-0.0003601	0.0446853	0.0385023	0.049321						0.0444164	0.0005742	-0.0072024	-0.0351837	-0.281289						-0.257145	0.0005742	1.3072			1.54526	1.54526	-0.0072026	-0.0003601	0.0005742
AAF		2013-06-26	350	ASIA ASSET	2.1	6072.68	349	0	-0.002225	0.002225	349	18	-0.0003601	-0.274714	-0.257145	1.86932	0.0022247	-0.0003601	0.0446853	0.0385023	0.049321						0.0444164	0.0005742	-0.0072024	0.0022247	-0.281289						-0.257145	0.0005742	0.75883			1.54526	1.54526	-0.0072026	-0.0003601	0.0005742
AAF		2013-06-27	351	ASIA ASSET	2.3	6111.36	350	0.095238	0.006369	0.088869	350	18	-0.0003601	-0.274714	-0.257145	1.86932	0.0888686	-0.0003601	0.0446853	0.0385023	0.049321						0.0444164	0.0005742	-0.0072024	0.0888686	-0.281289						-0.257145	0.0005742	0.675998			1.54526	1.54526	-0.0072026	-0.0003601	0.0005742
AAF		2013-06-28	352	ASIA ASSET	2.3	6121.01	351	0	0.001579	-0.001579	351	18	-0.0003601	-0.274714	-0.257145	1.86932	-0.001579	-0.0003601	0.0446853	0.0385023	0.049321						0.0444164	0.0005742	-0.0072024	-0.001579	-0.281289						-0.257145	0.0005742	0.767644			1.54526	1.54526	-0.0072026	-0.0003601	0.0005742
AAF		2013-07-01	353	ASIA ASSET	2.2	6132.75	352	-0.043478	0.001918	-0.045396	352	18	-0.0003601	-0.274714	-0.257145	1.86932	-0.0453961	-0.0003601	0.0446853	0.0385023	0.049321						0.0444164	0.0005742	-0.0072024	-0.0453961	-0.281289						-0.257145	0.0005742	0.545282			1.54526	1.54526	-0.0072026	-0.0003601	0.0005742
AAF		2013-07-02	354	ASIA ASSET	2.1	6140.79	353	-0.045455	0.001311	-0.046766	353	18	-0.0003601	-0.274714	-0.257145	1.86932	-0.0467656	-0.0003601	0.0446853	0.0385023	0.049321						0.0444164	0.0005742	-0.0072024	-0.0467656	-0.281289						-0.257145	0.0005742	0.0222562			1.54526	1.54526	-0.0072026	-0.0003601	0.0005742
AAF		2013-07-03	355	ASIA ASSET	2.2	6117.97	354	0.047619	-0.003716	0.051335	354	18	-0.0003601	-0.274714	-0.257145	1.86932	0.0513352	-0.0003601	0.0446853	0.0385023	0.049321						0.0444164	0.0005742	-0.0072024	0.0513352	-0.281289						-0.257145	0.0005742	1.07104			1.54526	1.54526	-0.0072026	-0.0003601	0.0005742
AAF		2013-07-04	356	ASIA ASSET	2.2	6073.17	355	0	-0.007323	0.007323	355	18	-0.0003601	-0.274714	-0.257145	1.86932	0.0073227	-0.0003601	0.0446853	0.0385023	0.049321						0.0444164	0.0005742	-0.0072024	0.0073227	-0.281289						-0.257145	0.0005742	0.044391			1.54526	1.54526	-0.0072026	-0.0003601	0.0005742
AAF		2013-07-05	357	ASIA ASSET	2.1	6048.18	356	-0.045455	-0.004115	-0.04134	356	18	-0.0003601	-0.274714	-0.257145	1.86932	-0.0413398	-0.0003601	0.0446853	0.0385023	0.049321						0.0444164	0.0005742	-0.0072024	-0.0413398	-0.281289						-0.257145	0.0005742	0.0526019			1.54526	1.54526	-0.0072026	-0.0003601	0.0005742
AAF		2013-07-08	358	ASIA ASSET	2	5995.64	357	-0.047619	-0.008687	-0.038932	357	18	-0.0003601	-0.274714	-0.257145	1.86932	-0.0389321	-0.0003601	0.0446853	0.0385023	0.049321						0.0444164	0.0005742	-0.0072024	-0.0389321	-0.281289						-0.257145	0.0005742	0.38253			1.54526	1.54526	-0.0072026	-0.0003601	0.0005742
AAF		2013-07-09	359	ASIA ASSET	2	5980.16	358	0	-0.002582	0.002582	358	18	-0.0003601	-0.274714	-0.257145	1.86932	0.0025819	-0.0003601	0.0446853	0.0385023	0.049321						0.0444164	0.0005742	-0.0072024	0.0025819	-0.281289						-0.257145	0.0005742	0.870429			1.54526	1.54526	-0.0072026	-0.0003601	0.0005742
AAF		2013-07-10	360	ASIA ASSET	2	6016.05	359	0	0.006001	-0.006001	359	18	-0.0003601	-0.274714	-0.257145	1.86932	-0.0060015	-0.0003601	0.0446853	0.0385023	0.049321						0.0444164	0.0005742	-0.0072024	-0.0060015	-0.281289						-0.257145	0.0005742	0.954836			1.54526	1.54526	-0.0072026	-0.0003601	0.0005742
AAF		2013-07-11	361	ASIA ASSET	2.1	6062.38	360	0.05	0.007701	0.042299	360	18	-0.0003601	-0.274714	-0.257145	1.86932	0.0422988	-0.0003601	0.0446853	0.0385023	0.049321						0.0444164	0.0005742	-0.0072024	0.0422988	-0.281289						-0.257145	0.0005742	1.33841			1.54526	1.54526	-0.0072026	-0.0003601	0.0005742
AAF		2013-07-12	362	ASIA ASSET	2.1	6028.74	361	0	-0.005549	0.005549	361	19	-0.0025734	-0.274714	-0.257145	1.46853	0.0055489	-0.0025734	0.0446853	0.0315106	0.049321						0.0417178	0.0005738	-0.0514681	0.0055489	-0.281289						-0.257145	0.0005738	0.643118			1.52642	1.52642	-0.0514683	-0.0025734	0.0005738
AAF		2013-07-15	363	ASIA ASSET	2.1	6015.2	362	0	-0.002246	0.002246	362	19	-0.0025734	-0.274714	-0.257145	1.46853	0.0022459	-0.0025734	0.0446853	0.0315106	0.049321						0.0417178	0.0005738	-0.0514681	0.0022459	-0.281289						-0.257145	0.0005738	0.84848			1.52642	1.52642	-0.0514683	-0.0025734	0.0005738
AAF		2013-07-16	364	ASIA ASSET	2	6007.65	363	-0.047619	-0.001255	-0.046364	363	19	-0.0025734	-0.274714	-0.257145	1.46853	-0.0463638	-0.0025734	0.0446853	0.0315106	0.049321						0.0417178	0.0005738	-0.0514681	-0.0463638	-0.281289						-0.257145	0.0005738	0.31162			1.52642	1.52642	-0.0514683	-0.0025734	0.0005738
AAF		2013-07-17	365	ASIA ASSET	2	5982.35	364	0	-0.004211	0.004211	364	19	-0.0025734	-0.274714	-0.257145	1.46853	0.0042113	-0.0025734	0.0446853	0.0315106	0.049321						0.0417178	0.0005738	-0.0514681	0.0042113	-0.281289						-0.257145	0.0005738	0.497094			1.52642	1.52642	-0.0514683	-0.0025734	0.0005738
AAF		2013-07-18	366	ASIA ASSET	2	5985.45	365	0	0.000518	-0.000518	365	19	-0.0025734	-0.274714	-0.257145	1.46853	-0.0005182	-0.0025734	0.0446853	0.0315106	0.049321						0.0417178	0.0005738	-0.0514681	-0.0005182	-0.281289						-0.257145	0.0005738	1.2493			1.52642	1.52642	-0.0514683	-0.0025734	0.0005738
AAF		2013-07-19	367	ASIA ASSET	2.1	6041.06	366	0.05	0.009291	0.040709	366	19	-0.0025734	-0.274714	-0.257145	1.46853	0.0407091	-0.0025734	0.0446853	0.0315106	0.049321						0.0417178	0.0005738	-0.0514681	0.0407091	-0.281289						-0.257145	0.0005738	1.06113			1.52642	1.52642	-0.0514683	-0.0025734	0.0005738
AAF		2013-07-23	368	ASIA ASSET	2	6084.24	367	-0.047619	0.007148	-0.054767	367	19	-0.0025734	-0.274714	-0.257145	1.46853	-0.0547668	-0.0025734	0.0446853	0.0315106	0.049321						0.0417178	0.0005738	-0.0514681	-0.0547668	-0.281289						-0.257145	0.0005738	0.518327			1.52642	1.52642	-0.0514683	-0.0025734	0.0005738
AAF		2013-07-24	369	ASIA ASSET	2	6079.14	368	0	-0.000838	0.000838	368	19	-0.0025734	-0.274714	-0.257145	1.46853	0.0008382	-0.0025734	0.0446853	0.0315106	0.049321						0.0417178	0.0005738	-0.0514681	0.0008382	-0.281289						-0.257145	0.0005738	0.73811			1.52642	1.52642	-0.0514683	-0.0025734	0.0005738
AAF		2013-07-25	370	ASIA ASSET	2	6038.16	369	0	-0.006741	0.006741	369	19	-0.0025734	-0.274714	-0.257145	1.46853	0.0067411	-0.0025734	0.0446853	0.0315106	0.049321						0.0417178	0.0005738	-0.0514681	0.0067411	-0.281289						-0.257145	0.0005738	1.0831			1.52642	1.52642	-0.0514683	-0.0025734	0.0005738
AAF		2013-07-26	371	ASIA ASSET	2	6051.77	370	0	0.002254	-0.002254	370	19	-0.0025734	-0.274714	-0.257145	1.46853	-0.002254	-0.0025734	0.0446853	0.0315106	0.049321						0.0417178	0.0005738	-0.0514681	-0.002254	-0.281289						-0.257145	0.0005738	0.834467			1.52642	1.52642	-0.0514683	-0.0025734	0.0005738
AAF		2013-07-29	372	ASIA ASSET	2	6056.92	371	0	0.000851	-0.000851	371	19	-0.0025734	-0.274714	-0.257145	1.46853	-0.000851	-0.0025734	0.0446853	0.0315106	0.049321						0.0417178	0.0005738	-0.0514681	-0.000851	-0.281289						-0.257145	0.0005738	0.451989			1.52642	1.52642	-0.0514683	-0.0025734	0.0005738
AAF		2013-07-30	373	ASIA ASSET	1.9	6055.48	372	-0.05	-0.000238	-0.049762	372	19	-0.0025734	-0.274714	-0.257145	1.46853	-0.0497623	-0.0025734	0.0446853	0.0315106	0.049321						0.0417178	0.0005738	-0.0514681	-0.0497623	-0.281289						-0.257145	0.0005738	0.685368			1.52642	1.52642	-0.0514683	-0.0025734	0.0005738
AAF		2013-07-31	374	ASIA ASSET	1.9	6037.22	373	0	-0.003015	0.003015	373	19	-0.0025734	-0.274714	-0.257145	1.46853	0.0030154	-0.0025734	0.0446853	0.0315106	0.049321						0.0417178	0.0005738	-0.0514681	0.0030154	-0.281289						-0.257145	0.0005738	1.07773			1.52642	1.52642	-0.0514683	-0.0025734	0.0005738
AAF		2013-08-01	375	ASIA ASSET	1.9	6156.6	374	0	0.019774	-0.019774	374	19	-0.0025734	-0.274714	-0.257145	1.46853	-0.019774	-0.0025734	0.0446853	0.0315106	0.049321						0.0417178	0.0005738	-0.0514681	-0.019774	-0.281289						-0.257145	0.0005738	0.531442			1.52642	1.52642	-0.0514683	-0.0025734	0.0005738
AAF		2013-08-02	376	ASIA ASSET	1.9	6155.82	375	0	-0.000127	0.000127	375	19	-0.0025734	-0.274714	-0.257145	1.46853	0.0001267	-0.0025734	0.0446853	0.0315106	0.049321						0.0417178	0.0005738	-0.0514681	0.0001267	-0.281289						-0.257145	0.0005738	0.263471			1.52642	1.52642	-0.0514683	-0.0025734	0.0005738
AAF		2013-08-05	377	ASIA ASSET	2	6114.18	376	0.052632	-0.006764	0.059396	376	19	-0.0025734	-0.274714	-0.257145	1.46853	0.0593959	-0.0025734	0.0446853	0.0315106	0.049321						0.0417178	0.0005738	-0.0514681	0.0593959	-0.281289						-0.257145	0.0005738	1.07097			1.52642	1.52642	-0.0514683	-0.0025734	0.0005738
AAF		2013-08-06	378	ASIA ASSET	2	6121.45	377	0	0.001189	-0.001189	377	19	-0.0025734	-0.274714	-0.257145	1.46853	-0.001189	-0.0025734	0.0446853	0.0315106	0.049321						0.0417178	0.0005738	-0.0514681	-0.001189	-0.281289						-0.257145	0.0005738	0.280675			1.52642	1.52642	-0.0514683	-0.0025734	0.0005738
AAF		2013-08-07	379	ASIA ASSET	2	6151.79	378	0	0.004956	-0.004956	378	19	-0.0025734	-0.274714	-0.257145	1.46853	-0.0049562	-0.0025734	0.0446853	0.0315106	0.049321						0.0417178	0.0005738	-0.0514681	-0.0049562	-0.281289						-0.257145	0.0005738	0.321295			1.52642	1.52642	-0.0514683	-0.0025734	0.0005738
AAF		2013-08-08	380	ASIA ASSET	1.9	6151.92	379	-0.05	2.1e-05	-0.050021	379	19	-0.0025734	-0.274714	-0.257145	1.46853	-0.0500211	-0.0025734	0.0446853	0.0315106	0.049321						0.0417178	0.0005738	-0.0514681	-0.0500211	-0.281289						-0.257145	0.0005738	0.536111			1.52642	1.52642	-0.0514683	-0.0025734	0.0005738
AAF		2013-08-12	381	ASIA ASSET	2	6130.24	380	0.052632	-0.003524	0.056156	380	19	-0.0025734	-0.274714	-0.257145	1.46853	0.0561557	-0.0025734	0.0446853	0.0315106	0.049321						0.0417178	0.0005738	-0.0514681	0.0561557	-0.281289						-0.257145	0.0005738	1.11013			1.52642	1.52642	-0.0514683	-0.0025734	0.0005738
AAF		2013-08-13	382	ASIA ASSET	1.9	6142.87	381	-0.05	0.00206	-0.05206	381	20	-0.0035536	-0.274714	-0.257145	-1.55792	-0.0520603	-0.0035536	0.0446853	0.0339072	0.049321						0.0406373	-0.0006639	-0.0710723	-0.0520603	-0.281289						-0.257145	-0.0006639	-0.925011			-1.76604	-1.76604	-0.0710719	-0.0035536	-0.0006639
AAF		2013-08-14	383	ASIA ASSET	1.9	6208.67	382	0	0.010712	-0.010712	382	20	-0.0035536	-0.274714	-0.257145	-1.55792	-0.0107116	-0.0035536	0.0446853	0.0339072	0.049321						0.0406373	-0.0006639	-0.0710723	-0.0107116	-0.281289						-0.257145	-0.0006639	-1.26397			-1.76604	-1.76604	-0.0710719	-0.0035536	-0.0006639
AAF		2013-08-15	384	ASIA ASSET	1.9	6220.1	383	0	0.001841	-0.001841	383	20	-0.0035536	-0.274714	-0.257145	-1.55792	-0.0018409	-0.0035536	0.0446853	0.0339072	0.049321						0.0406373	-0.0006639	-0.0710723	-0.0018409	-0.281289						-0.257145	-0.0006639	-0.906275			-1.76604	-1.76604	-0.0710719	-0.0035536	-0.0006639
AAF		2013-08-16	385	ASIA ASSET	1.9	6233.21	384	0	0.002108	-0.002108	384	20	-0.0035536	-0.274714	-0.257145	-1.55792	-0.0021077	-0.0035536	0.0446853	0.0339072	0.049321						0.0406373	-0.0006639	-0.0710723	-0.0021077	-0.281289						-0.257145	-0.0006639	-0.66052			-1.76604	-1.76604	-0.0710719	-0.0035536	-0.0006639
AAF		2013-08-19	386	ASIA ASSET	1.9	6224.34	385	0	-0.001423	0.001423	385	20	-0.0035536	-0.274714	-0.257145	-1.55792	0.001423	-0.0035536	0.0446853	0.0339072	0.049321						0.0406373	-0.0006639	-0.0710723	0.001423	-0.281289						-0.257145	-0.0006639	-1.24245			-1.76604	-1.76604	-0.0710719	-0.0035536	-0.0006639
AAF		2013-08-21	387	ASIA ASSET	1.8	6116.67	386	-0.052632	-0.017298	-0.035333	386	20	-0.0035536	-0.274714	-0.257145	-1.55792	-0.0353334	-0.0035536	0.0446853	0.0339072	0.049321						0.0406373	-0.0006639	-0.0710723	-0.0353334	-0.281289						-0.257145	-0.0006639	-0.531747			-1.76604	-1.76604	-0.0710719	-0.0035536	-0.0006639
AAF		2013-08-22	388	ASIA ASSET	1.9	6085.88	387	0.055556	-0.005034	0.060589	387	20	-0.0035536	-0.274714	-0.257145	-1.55792	0.0605894	-0.0035536	0.0446853	0.0339072	0.049321						0.0406373	-0.0006639	-0.0710723	0.0605894	-0.281289						-0.257145	-0.0006639	-1.23878			-1.76604	-1.76604	-0.0710719	-0.0035536	-0.0006639
AAF		2013-08-23	389	ASIA ASSET	1.9	5951.83	388	0	-0.022026	0.022026	388	20	-0.0035536	-0.274714	-0.257145	-1.55792	0.0220264	-0.0035536	0.0446853	0.0339072	0.049321						0.0406373	-0.0006639	-0.0710723	0.0220264	-0.281289						-0.257145	-0.0006639	-0.165989			-1.76604	-1.76604	-0.0710719	-0.0035536	-0.0006639
AAF		2013-08-26	390	ASIA ASSET	1.8	5895.65	389	-0.052632	-0.009439	-0.043192	389	20	-0.0035536	-0.274714	-0.257145	-1.55792	-0.0431925	-0.0035536	0.0446853	0.0339072	0.049321						0.0406373	-0.0006639	-0.0710723	-0.0431925	-0.281289						-0.257145	-0.0006639	-0.875369			-1.76604	-1.76604	-0.0710719	-0.0035536	-0.0006639
AAF		2013-08-27	391	ASIA ASSET	1.8	5923.34	390	0	0.004697	-0.004697	390	20	-0.0035536	-0.274714	-0.257145	-1.55792	-0.0046967	-0.0035536	0.0446853	0.0339072	0.049321						0.0406373	-0.0006639	-0.0710723	-0.0046967	-0.281289						-0.257145	-0.0006639	-0.0062438			-1.76604	-1.76604	-0.0710719	-0.0035536	-0.0006639
AAF		2013-08-28	392	ASIA ASSET	1.7	5753.2	391	-0.055556	-0.028724	-0.026832	391	20	-0.0035536	-0.274714	-0.257145	-1.55792	-0.0268319	-0.0035536	0.0446853	0.0339072	0.049321						0.0406373	-0.0006639	-0.0710723	-0.0268319	-0.281289						-0.257145	-0.0006639	-0.456105			-1.76604	-1.76604	-0.0710719	-0.0035536	-0.0006639
AAF		2013-08-29	393	ASIA ASSET	1.8	5825.06	392	0.058823	0.01249	0.046333	392	20	-0.0035536	-0.274714	-0.257145	-1.55792	0.0463331	-0.0035536	0.0446853	0.0339072	0.049321						0.0406373	-0.0006639	-0.0710723	0.0463331	-0.281289						-0.257145	-0.0006639	-0.544113			-1.76604	-1.76604	-0.0710719	-0.0035536	-0.0006639
AAF		2013-08-30	394	ASIA ASSET	1.7	5834.04	393	-0.055556	0.001542	-0.057097	393	20	-0.0035536	-0.274714	-0.257145	-1.55792	-0.0570971	-0.0035536	0.0446853	0.0339072	0.049321						0.0406373	-0.0006639	-0.0710723	-0.0570971	-0.281289						-0.257145	-0.0006639	-0.446734			-1.76604	-1.76604	-0.0710719	-0.0035536	-0.0006639
AAF		2013-09-02	395	ASIA ASSET	1.7	5782.72	394	0	-0.008797	0.008797	394	20	-0.0035536	-0.274714	-0.257145	-1.55792	0.0087966	-0.0035536	0.0446853	0.0339072	0.049321						0.0406373	-0.0006639	-0.0710723	0.0087966	-0.281289						-0.257145	-0.0006639	-0.587189			-1.76604	-1.76604	-0.0710719	-0.0035536	-0.0006639
AAF		2013-09-03	396	ASIA ASSET	1.6	5752.36	395	-0.058823	-0.00525	-0.053573	395	20	-0.0035536	-0.274714	-0.257145	-1.55792	-0.0535733	-0.0035536	0.0446853	0.0339072	0.049321						0.0406373	-0.0006639	-0.0710723	-0.0535733	-0.281289						-0.257145	-0.0006639	-0.87814			-1.76604	-1.76604	-0.0710719	-0.0035536	-0.0006639
AAF		2013-09-04	397	ASIA ASSET	1.6	5744.89	396	0	-0.001298	0.001298	396	20	-0.0035536	-0.274714	-0.257145	-1.55792	0.0012985	-0.0035536	0.0446853	0.0339072	0.049321						0.0406373	-0.0006639	-0.0710723	0.0012985	-0.281289						-0.257145	-0.0006639	-0.229019			-1.76604	-1.76604	-0.0710719	-0.0035536	-0.0006639
AAF		2013-09-05	398	ASIA ASSET	1.6	5686.99	397	0	-0.010079	0.010079	397	20	-0.0035536	-0.274714	-0.257145	-1.55792	0.0100785	-0.0035536	0.0446853	0.0339072	0.049321						0.0406373	-0.0006639	-0.0710723	0.0100785	-0.281289						-0.257145	-0.0006639	-0.453595			-1.76604	-1.76604	-0.0710719	-0.0035536	-0.0006639
AAF		2013-09-06	399	ASIA ASSET	1.6	5672.64	398	0	-0.002523	0.002523	398	20	-0.0035536	-0.274714	-0.257145	-1.55792	0.0025233	-0.0035536	0.0446853	0.0339072	0.049321						0.0406373	-0.0006639	-0.0710723	0.0025233	-0.281289						-0.257145	-0.0006639	-1.56368			-1.76604	-1.76604	-0.0710719	-0.0035536	-0.0006639
AAF		2013-09-09	400	ASIA ASSET	1.6	5605.26	399	0	-0.011878	0.011878	399	20	-0.0035536	-0.274714	-0.257145	-1.55792	0.0118781	-0.0035536	0.0446853	0.0339072	0.049321						0.0406373	-0.0006639	-0.0710723	0.0118781	-0.281289						-0.257145	-0.0006639	-0.955924			-1.76604	-1.76604	-0.0710719	-0.0035536	-0.0006639
AAF		2013-09-10	401	ASIA ASSET	1.7	5667.33	400	0.0625	0.011074	0.051426	400	20	-0.0035536	-0.274714	-0.257145	-1.55792	0.0514264	-0.0035536	0.0446853	0.0339072	0.049321						0.0406373	-0.0006639	-0.0710723	0.0514264	-0.281289						-0.257145	-0.0006639	-0.27945			-1.76604	-1.76604	-0.0710719	-0.0035536	-0.0006639
AAF		2013-09-11	402	ASIA ASSET	1.7	5730.21	401	0	0.011095	-0.011095	401	21	0.0132361	-0.274714	-0.257145	2.87782	-0.0110952	0.0132361	0.0446853	0.0710625	0.049321						0.0537586	0.0010474	0.264722	-0.0110952	-0.281289						-0.257145	0.0010474	0.111672			2.78607	2.78607	0.264722	0.0132361	0.0010474
AAF		2013-09-12	403	ASIA ASSET	1.7	5744.5	402	0	0.002494	-0.002494	402	21	0.0132361	-0.274714	-0.257145	2.87782	-0.0024939	0.0132361	0.0446853	0.0710625	0.049321						0.0537586	0.0010474	0.264722	-0.0024939	-0.281289						-0.257145	0.0010474	1.89364			2.78607	2.78607	0.264722	0.0132361	0.0010474
AAF		2013-09-13	404	ASIA ASSET	1.8	5749.46	403	0.058823	0.000863	0.05796	403	21	0.0132361	-0.274714	-0.257145	2.87782	0.05796	0.0132361	0.0446853	0.0710625	0.049321						0.0537586	0.0010474	0.264722	0.05796	-0.281289						-0.257145	0.0010474	0.282556			2.78607	2.78607	0.264722	0.0132361	0.0010474
AAF		2013-09-16	405	ASIA ASSET	1.7	5730.12	404	-0.055556	-0.003364	-0.052192	404	21	0.0132361	-0.274714	-0.257145	2.87782	-0.0521917	0.0132361	0.0446853	0.0710625	0.049321						0.0537586	0.0010474	0.264722	-0.0521917	-0.281289						-0.257145	0.0010474	2.4413			2.78607	2.78607	0.264722	0.0132361	0.0010474
AAF		2013-09-17	406	ASIA ASSET	1.8	5705.26	405	0.058823	-0.004339	0.063162	405	21	0.0132361	-0.274714	-0.257145	2.87782	0.063162	0.0132361	0.0446853	0.0710625	0.049321						0.0537586	0.0010474	0.264722	0.063162	-0.281289						-0.257145	0.0010474	1.90688			2.78607	2.78607	0.264722	0.0132361	0.0010474
AAF		2013-09-18	407	ASIA ASSET	1.7	5700.74	406	-0.055556	-0.000792	-0.054763	406	21	0.0132361	-0.274714	-0.257145	2.87782	-0.0547633	0.0132361	0.0446853	0.0710625	0.049321						0.0537586	0.0010474	0.264722	-0.0547633	-0.281289						-0.257145	0.0010474	2.02538			2.78607	2.78607	0.264722	0.0132361	0.0010474
AAF		2013-09-20	408	ASIA ASSET	1.8	5814.1	407	0.058823	0.019885	0.038938	407	21	0.0132361	-0.274714	-0.257145	2.87782	0.0389384	0.0132361	0.0446853	0.0710625	0.049321						0.0537586	0.0010474	0.264722	0.0389384	-0.281289						-0.257145	0.0010474	1.54605			2.78607	2.78607	0.264722	0.0132361	0.0010474
AAF		2013-09-23	409	ASIA ASSET	1.7	5782.85	408	-0.055556	-0.005375	-0.050181	408	21	0.0132361	-0.274714	-0.257145	2.87782	-0.0501806	0.0132361	0.0446853	0.0710625	0.049321						0.0537586	0.0010474	0.264722	-0.0501806	-0.281289						-0.257145	0.0010474	1.3505			2.78607	2.78607	0.264722	0.0132361	0.0010474
AAF		2013-09-24	410	ASIA ASSET	1.9	5794.47	409	0.117647	0.002009	0.115638	409	21	0.0132361	-0.274714	-0.257145	2.87782	0.115638	0.0132361	0.0446853	0.0710625	0.049321						0.0537586	0.0010474	0.264722	0.115638	-0.281289						-0.257145	0.0010474	0.5081			2.78607	2.78607	0.264722	0.0132361	0.0010474
AAF		2013-09-25	411	ASIA ASSET	1.9	5783.62	410	0	-0.001873	0.001873	410	21	0.0132361	-0.274714	-0.257145	2.87782	0.0018725	0.0132361	0.0446853	0.0710625	0.049321						0.0537586	0.0010474	0.264722	0.0018725	-0.281289						-0.257145	0.0010474	2.45303			2.78607	2.78607	0.264722	0.0132361	0.0010474
AAF		2013-09-26	412	ASIA ASSET	2.3	5786.16	411	0.210526	0.000439	0.210087	411	21	0.0132361	-0.274714	-0.257145	2.87782	0.210087	0.0132361	0.0446853	0.0710625	0.049321						0.0537586	0.0010474	0.264722	0.210087	-0.281289						-0.257145	0.0010474	1.98417			2.78607	2.78607	0.264722	0.0132361	0.0010474
AAF		2013-09-27	413	ASIA ASSET	2.4	5808.62	412	0.043478	0.003882	0.039597	412	21	0.0132361	-0.274714	-0.257145	2.87782	0.0395966	0.0132361	0.0446853	0.0710625	0.049321						0.0537586	0.0010474	0.264722	0.0395966	-0.281289						-0.257145	0.0010474	0.141229			2.78607	2.78607	0.264722	0.0132361	0.0010474
AAF		2013-09-30	414	ASIA ASSET	2.2	5803.32	413	-0.083333	-0.000913	-0.082421	413	21	0.0132361	-0.274714	-0.257145	2.87782	-0.0824209	0.0132361	0.0446853	0.0710625	0.049321						0.0537586	0.0010474	0.264722	-0.0824209	-0.281289						-0.257145	0.0010474	2.33787			2.78607	2.78607	0.264722	0.0132361	0.0010474
AAF		2013-10-01	415	ASIA ASSET	2	5780.83	414	-0.090909	-0.003875	-0.087034	414	21	0.0132361	-0.274714	-0.257145	2.87782	-0.0870338	0.0132361	0.0446853	0.0710625	0.049321						0.0537586	0.0010474	0.264722	-0.0870338	-0.281289						-0.257145	0.0010474	2.3226			2.78607	2.78607	0.264722	0.0132361	0.0010474
AAF		2013-10-02	416	ASIA ASSET	2.1	5805.62	415	0.05	0.004288	0.045712	415	21	0.0132361	-0.274714	-0.257145	2.87782	0.0457116	0.0132361	0.0446853	0.0710625	0.049321						0.0537586	0.0010474	0.264722	0.0457116	-0.281289						-0.257145	0.0010474	2.12047			2.78607	2.78607	0.264722	0.0132361	0.0010474
AAF		2013-10-03	417	ASIA ASSET	2.2	5814.8	416	0.047619	0.001581	0.046038	416	21	0.0132361	-0.274714	-0.257145	2.87782	0.0460379	0.0132361	0.0446853	0.0710625	0.049321						0.0537586	0.0010474	0.264722	0.0460379	-0.281289						-0.257145	0.0010474	1.07088			2.78607	2.78607	0.264722	0.0132361	0.0010474
AAF		2013-10-04	418	ASIA ASSET	2.1	5837.95	417	-0.045455	0.003981	-0.049436	417	21	0.0132361	-0.274714	-0.257145	2.87782	-0.049436	0.0132361	0.0446853	0.0710625	0.049321						0.0537586	0.0010474	0.264722	-0.049436	-0.281289						-0.257145	0.0010474	1.98596			2.78607	2.78607	0.264722	0.0132361	0.0010474
AAF		2013-10-07	419	ASIA ASSET	2.1	5867.1	418	0	0.004993	-0.004993	418	21	0.0132361	-0.274714	-0.257145	2.87782	-0.0049932	0.0132361	0.0446853	0.0710625	0.049321						0.0537586	0.0010474	0.264722	-0.0049932	-0.281289						-0.257145	0.0010474	0.546798			2.78607	2.78607	0.264722	0.0132361	0.0010474
AAF		2013-10-08	420	ASIA ASSET	2.1	5897.05	419	0	0.005105	-0.005105	419	21	0.0132361	-0.274714	-0.257145	2.87782	-0.0051047	0.0132361	0.0446853	0.0710625	0.049321						0.0537586	0.0010474	0.264722	-0.0051047	-0.281289						-0.257145	0.0010474	1.73351			2.78607	2.78607	0.264722	0.0132361	0.0010474
AAF		2013-10-09	421	ASIA ASSET	2.2	5909.95	420	0.047619	0.002188	0.045431	420	21	0.0132361	-0.274714	-0.257145	2.87782	0.0454315	0.0132361	0.0446853	0.0710625	0.049321						0.0537586	0.0010474	0.264722	0.0454315	-0.281289						-0.257145	0.0010474	0.144453			2.78607	2.78607	0.264722	0.0132361	0.0010474
AAF		2013-10-10	422	ASIA ASSET	2.3	5957.37	421	0.045454	0.008024	0.037431	421	22	-0.0037628	-0.274714	-0.257145	-0.777729	0.0374308	-0.0037628	0.0446853	0.0327023	0.049321						0.0418451	-0.0003328	-0.0752551	0.0374308	-0.281289						-0.257145	-0.0003328	-0.585508			-0.882933	-0.882933	-0.0752551	-0.0037628	-0.0003328
AAF		2013-10-11	423	ASIA ASSET	2.2	5947.42	422	-0.043478	-0.00167	-0.041808	422	22	-0.0037628	-0.274714	-0.257145	-0.777729	-0.041808	-0.0037628	0.0446853	0.0327023	0.049321						0.0418451	-0.0003328	-0.0752551	-0.041808	-0.281289						-0.257145	-0.0003328	-0.344698			-0.882933	-0.882933	-0.0752551	-0.0037628	-0.0003328
AAF		2013-10-14	424	ASIA ASSET	2.2	5952.62	423	0	0.000874	-0.000874	423	22	-0.0037628	-0.274714	-0.257145	-0.777729	-0.0008744	-0.0037628	0.0446853	0.0327023	0.049321						0.0418451	-0.0003328	-0.0752551	-0.0008744	-0.281289						-0.257145	-0.0003328	-0.539192			-0.882933	-0.882933	-0.0752551	-0.0037628	-0.0003328
AAF		2013-10-15	425	ASIA ASSET	2.1	5961.98	424	-0.045455	0.001572	-0.047027	424	22	-0.0037628	-0.274714	-0.257145	-0.777729	-0.047027	-0.0037628	0.0446853	0.0327023	0.049321						0.0418451	-0.0003328	-0.0752551	-0.047027	-0.281289						-0.257145	-0.0003328	-0.488822			-0.882933	-0.882933	-0.0752551	-0.0037628	-0.0003328
AAF		2013-10-17	426	ASIA ASSET	2.2	5976.51	425	0.047619	0.002437	0.045182	425	22	-0.0037628	-0.274714	-0.257145	-0.777729	0.045182	-0.0037628	0.0446853	0.0327023	0.049321						0.0418451	-0.0003328	-0.0752551	0.045182	-0.281289						-0.257145	-0.0003328	-1.02176			-0.882933	-0.882933	-0.0752551	-0.0037628	-0.0003328
AAF		2013-10-21	427	ASIA ASSET	2.2	5946.65	426	0	-0.004996	0.004996	426	22	-0.0037628	-0.274714	-0.257145	-0.777729	0.0049962	-0.0037628	0.0446853	0.0327023	0.049321						0.0418451	-0.0003328	-0.0752551	0.0049962	-0.281289						-0.257145	-0.0003328	-1.07438			-0.882933	-0.882933	-0.0752551	-0.0037628	-0.0003328
AAF		2013-10-22	428	ASIA ASSET	2.1	5925.22	427	-0.045455	-0.003604	-0.041851	427	22	-0.0037628	-0.274714	-0.257145	-0.777729	-0.0418509	-0.0037628	0.0446853	0.0327023	0.049321						0.0418451	-0.0003328	-0.0752551	-0.0418509	-0.281289						-0.257145	-0.0003328	-0.902402			-0.882933	-0.882933	-0.0752551	-0.0037628	-0.0003328
AAF		2013-10-23	429	ASIA ASSET	2.1	5900.9	428	0	-0.004105	0.004105	428	22	-0.0037628	-0.274714	-0.257145	-0.777729	0.0041045	-0.0037628	0.0446853	0.0327023	0.049321						0.0418451	-0.0003328	-0.0752551	0.0041045	-0.281289						-0.257145	-0.0003328	-1.00215			-0.882933	-0.882933	-0.0752551	-0.0037628	-0.0003328
AAF		2013-10-24	430	ASIA ASSET	2.2	5936.4	429	0.047619	0.006016	0.041603	429	22	-0.0037628	-0.274714	-0.257145	-0.777729	0.0416031	-0.0037628	0.0446853	0.0327023	0.049321						0.0418451	-0.0003328	-0.0752551	0.0416031	-0.281289						-0.257145	-0.0003328	-0.183783			-0.882933	-0.882933	-0.0752551	-0.0037628	-0.0003328
AAF		2013-10-25	431	ASIA ASSET	2.1	5948.75	430	-0.045455	0.00208	-0.047535	430	22	-0.0037628	-0.274714	-0.257145	-0.777729	-0.0475351	-0.0037628	0.0446853	0.0327023	0.049321						0.0418451	-0.0003328	-0.0752551	-0.0475351	-0.281289						-0.257145	-0.0003328	-0.9016			-0.882933	-0.882933	-0.0752551	-0.0037628	-0.0003328
AAF		2013-10-28	432	ASIA ASSET	2.1	5928.97	431	0	-0.003325	0.003325	431	22	-0.0037628	-0.274714	-0.257145	-0.777729	0.003325	-0.0037628	0.0446853	0.0327023	0.049321						0.0418451	-0.0003328	-0.0752551	0.003325	-0.281289						-0.257145	-0.0003328	-1.14415			-0.882933	-0.882933	-0.0752551	-0.0037628	-0.0003328
AAF		2013-10-29	433	ASIA ASSET	2.1	5906.53	432	0	-0.003785	0.003785	432	22	-0.0037628	-0.274714	-0.257145	-0.777729	0.0037849	-0.0037628	0.0446853	0.0327023	0.049321						0.0418451	-0.0003328	-0.0752551	0.0037849	-0.281289						-0.257145	-0.0003328	0.0984185			-0.882933	-0.882933	-0.0752551	-0.0037628	-0.0003328
AAF		2013-10-30	434	ASIA ASSET	2.1	5934.41	433	0	0.00472	-0.00472	433	22	-0.0037628	-0.274714	-0.257145	-0.777729	-0.0047203	-0.0037628	0.0446853	0.0327023	0.049321						0.0418451	-0.0003328	-0.0752551	-0.0047203	-0.281289						-0.257145	-0.0003328	0.106743			-0.882933	-0.882933	-0.0752551	-0.0037628	-0.0003328
AAF		2013-10-31	435	ASIA ASSET	2.1	5954.62	434	0	0.003406	-0.003406	434	22	-0.0037628	-0.274714	-0.257145	-0.777729	-0.0034056	-0.0037628	0.0446853	0.0327023	0.049321						0.0418451	-0.0003328	-0.0752551	-0.0034056	-0.281289						-0.257145	-0.0003328	-0.900864			-0.882933	-0.882933	-0.0752551	-0.0037628	-0.0003328
AAF		2013-11-01	436	ASIA ASSET	2.1	5954.36	435	0	-4.4e-05	4.4e-05	435	22	-0.0037628	-0.274714	-0.257145	-0.777729	4.37e-05	-0.0037628	0.0446853	0.0327023	0.049321						0.0418451	-0.0003328	-0.0752551	4.37e-05	-0.281289						-0.257145	-0.0003328	-0.959222			-0.882933	-0.882933	-0.0752551	-0.0037628	-0.0003328
AAF		2013-11-04	437	ASIA ASSET	2.1	5927.41	436	0	-0.004526	0.004526	436	22	-0.0037628	-0.274714	-0.257145	-0.777729	0.004526	-0.0037628	0.0446853	0.0327023	0.049321						0.0418451	-0.0003328	-0.0752551	0.004526	-0.281289						-0.257145	-0.0003328	-0.389224			-0.882933	-0.882933	-0.0752551	-0.0037628	-0.0003328
AAF		2013-11-05	438	ASIA ASSET	2.1	5912.91	437	0	-0.002446	0.002446	437	22	-0.0037628	-0.274714	-0.257145	-0.777729	0.0024463	-0.0037628	0.0446853	0.0327023	0.049321						0.0418451	-0.0003328	-0.0752551	0.0024463	-0.281289						-0.257145	-0.0003328	-1.01497			-0.882933	-0.882933	-0.0752551	-0.0037628	-0.0003328
AAF		2013-11-06	439	ASIA ASSET	2	5906.18	438	-0.047619	-0.001138	-0.046481	438	22	-0.0037628	-0.274714	-0.257145	-0.777729	-0.0464808	-0.0037628	0.0446853	0.0327023	0.049321						0.0418451	-0.0003328	-0.0752551	-0.0464808	-0.281289						-0.257145	-0.0003328	-0.109145			-0.882933	-0.882933	-0.0752551	-0.0037628	-0.0003328
AAF		2013-11-07	440	ASIA ASSET	2.1	5870.47	439	0.05	-0.006046	0.056046	439	22	-0.0037628	-0.274714	-0.257145	-0.777729	0.0560461	-0.0037628	0.0446853	0.0327023	0.049321						0.0418451	-0.0003328	-0.0752551	0.0560461	-0.281289						-0.257145	-0.0003328	-0.929222			-0.882933	-0.882933	-0.0752551	-0.0037628	-0.0003328
AAF		2013-11-08	441	ASIA ASSET	2	5855.34	440	-0.047619	-0.002577	-0.045042	440	22	-0.0037628	-0.274714	-0.257145	-0.777729	-0.0450416	-0.0037628	0.0446853	0.0327023	0.049321						0.0418451	-0.0003328	-0.0752551	-0.0450416	-0.281289						-0.257145	-0.0003328	-0.930247			-0.882933	-0.882933	-0.0752551	-0.0037628	-0.0003328
AAF		2013-11-11	442	ASIA ASSET	2	5862.82	441	0	0.001277	-0.001277	441	23	-0.001855	-0.274714	-0.257145	-2.13158	-0.0012774	-0.0018551	0.0446853	0.0259604	0.049321						0.0460006	-0.0009424	-0.0371011	-0.0012774	-0.281289						-0.257145	-0.0009424	-0.587557			-2.48801	-2.48801	-0.0371008	-0.001855	-0.0009424
AAF		2013-11-12	443	ASIA ASSET	2	5812.84	442	0	-0.008525	0.008525	442	23	-0.001855	-0.274714	-0.257145	-2.13158	0.0085249	-0.0018551	0.0446853	0.0259604	0.049321						0.0460006	-0.0009424	-0.0371011	0.0085249	-0.281289						-0.257145	-0.0009424	-0.88094			-2.48801	-2.48801	-0.0371008	-0.001855	-0.0009424
AAF		2013-11-13	444	ASIA ASSET	2	5816.04	443	0	0.000551	-0.000551	443	23	-0.001855	-0.274714	-0.257145	-2.13158	-0.0005505	-0.0018551	0.0446853	0.0259604	0.049321						0.0460006	-0.0009424	-0.0371011	-0.0005505	-0.281289						-0.257145	-0.0009424	-2.24809			-2.48801	-2.48801	-0.0371008	-0.001855	-0.0009424
AAF		2013-11-14	445	ASIA ASSET	2	5829.05	444	0	0.002237	-0.002237	444	23	-0.001855	-0.274714	-0.257145	-2.13158	-0.0022368	-0.0018551	0.0446853	0.0259604	0.049321						0.0460006	-0.0009424	-0.0371011	-0.0022368	-0.281289						-0.257145	-0.0009424	-2.24849			-2.48801	-2.48801	-0.0371008	-0.001855	-0.0009424
AAF		2013-11-15	446	ASIA ASSET	1.9	5810.97	445	-0.05	-0.003102	-0.046898	445	23	-0.001855	-0.274714	-0.257145	-2.13158	-0.0468984	-0.0018551	0.0446853	0.0259604	0.049321						0.0460006	-0.0009424	-0.0371011	-0.0468984	-0.281289						-0.257145	-0.0009424	-1.76622			-2.48801	-2.48801	-0.0371008	-0.001855	-0.0009424
AAF		2013-11-18	447	ASIA ASSET	1.9	5824.48	446	0	0.002325	-0.002325	446	23	-0.001855	-0.274714	-0.257145	-2.13158	-0.0023249	-0.0018551	0.0446853	0.0259604	0.049321						0.0460006	-0.0009424	-0.0371011	-0.0023249	-0.281289						-0.257145	-0.0009424	-0.484472			-2.48801	-2.48801	-0.0371008	-0.001855	-0.0009424
AAF		2013-11-19	448	ASIA ASSET	1.9	5809.15	447	0	-0.002632	0.002632	447	23	-0.001855	-0.274714	-0.257145	-2.13158	0.002632	-0.0018551	0.0446853	0.0259604	0.049321						0.0460006	-0.0009424	-0.0371011	0.002632	-0.281289						-0.257145	-0.0009424	-1.47973			-2.48801	-2.48801	-0.0371008	-0.001855	-0.0009424
AAF		2013-11-20	449	ASIA ASSET	1.9	5793.53	448	0	-0.002689	0.002689	448	23	-0.001855	-0.274714	-0.257145	-2.13158	0.0026889	-0.0018551	0.0446853	0.0259604	0.049321						0.0460006	-0.0009424	-0.0371011	0.0026889	-0.281289						-0.257145	-0.0009424	-0.594502			-2.48801	-2.48801	-0.0371008	-0.001855	-0.0009424
AAF		2013-11-21	450	ASIA ASSET	2	5801.85	449	0.052632	0.001436	0.051195	449	23	-0.001855	-0.274714	-0.257145	-2.13158	0.0511955	-0.0018551	0.0446853	0.0259604	0.049321						0.0460006	-0.0009424	-0.0371011	0.0511955	-0.281289						-0.257145	-0.0009424	-2.34914			-2.48801	-2.48801	-0.0371008	-0.001855	-0.0009424
AAF		2013-11-22	451	ASIA ASSET	1.9	5792.72	450	-0.05	-0.001574	-0.048426	450	23	-0.001855	-0.274714	-0.257145	-2.13158	-0.0484264	-0.0018551	0.0446853	0.0259604	0.049321						0.0460006	-0.0009424	-0.0371011	-0.0484264	-0.281289						-0.257145	-0.0009424	-1.39741			-2.48801	-2.48801	-0.0371008	-0.001855	-0.0009424
AAF		2013-11-25	452	ASIA ASSET	1.9	5775.67	451	0	-0.002943	0.002943	451	23	-0.001855	-0.274714	-0.257145	-2.13158	0.0029434	-0.0018551	0.0446853	0.0259604	0.049321						0.0460006	-0.0009424	-0.0371011	0.0029434	-0.281289						-0.257145	-0.0009424	-1.18249			-2.48801	-2.48801	-0.0371008	-0.001855	-0.0009424
AAF		2013-11-26	453	ASIA ASSET	1.9	5748.01	452	0	-0.004789	0.004789	452	23	-0.001855	-0.274714	-0.257145	-2.13158	0.0047891	-0.0018551	0.0446853	0.0259604	0.049321						0.0460006	-0.0009424	-0.0371011	0.0047891	-0.281289						-0.257145	-0.0009424	-1.20294			-2.48801	-2.48801	-0.0371008	-0.001855	-0.0009424
AAF		2013-11-27	454	ASIA ASSET	1.9	5744.67	453	0	-0.000581	0.000581	453	23	-0.001855	-0.274714	-0.257145	-2.13158	0.000581	-0.0018551	0.0446853	0.0259604	0.049321						0.0460006	-0.0009424	-0.0371011	0.000581	-0.281289						-0.257145	-0.0009424	-1.35418			-2.48801	-2.48801	-0.0371008	-0.001855	-0.0009424
AAF		2013-11-28	455	ASIA ASSET	2	5752.2	454	0.052632	0.001311	0.051321	454	23	-0.001855	-0.274714	-0.257145	-2.13158	0.0513208	-0.0018551	0.0446853	0.0259604	0.049321						0.0460006	-0.0009424	-0.0371011	0.0513208	-0.281289						-0.257145	-0.0009424	-0.990086			-2.48801	-2.48801	-0.0371008	-0.001855	-0.0009424
AAF		2013-11-29	456	ASIA ASSET	1.9	5775.09	455	-0.05	0.003979	-0.053979	455	23	-0.001855	-0.274714	-0.257145	-2.13158	-0.0539793	-0.0018551	0.0446853	0.0259604	0.049321						0.0460006	-0.0009424	-0.0371011	-0.0539793	-0.281289						-0.257145	-0.0009424	-2.26928			-2.48801	-2.48801	-0.0371008	-0.001855	-0.0009424
AAF		2013-12-02	457	ASIA ASSET	1.9	5774.1	456	0	-0.000171	0.000171	456	23	-0.001855	-0.274714	-0.257145	-2.13158	0.0001714	-0.0018551	0.0446853	0.0259604	0.049321						0.0460006	-0.0009424	-0.0371011	0.0001714	-0.281289						-0.257145	-0.0009424	-1.59421			-2.48801	-2.48801	-0.0371008	-0.001855	-0.0009424
AAF		2013-12-03	458	ASIA ASSET	1.9	5773.12	457	0	-0.00017	0.00017	457	23	-0.001855	-0.274714	-0.257145	-2.13158	0.0001697	-0.0018551	0.0446853	0.0259604	0.049321						0.0460006	-0.0009424	-0.0371011	0.0001697	-0.281289						-0.257145	-0.0009424	-2.47066			-2.48801	-2.48801	-0.0371008	-0.001855	-0.0009424
AAF		2013-12-04	459	ASIA ASSET	1.9	5782.92	458	0	0.001698	-0.001698	458	23	-0.001855	-0.274714	-0.257145	-2.13158	-0.0016975	-0.0018551	0.0446853	0.0259604	0.049321						0.0460006	-0.0009424	-0.0371011	-0.0016975	-0.281289						-0.257145	-0.0009424	-1.0908			-2.48801	-2.48801	-0.0371008	-0.001855	-0.0009424
AAF		2013-12-05	460	ASIA ASSET	1.9	5780.58	459	0	-0.000405	0.000405	459	23	-0.001855	-0.274714	-0.257145	-2.13158	0.0004046	-0.0018551	0.0446853	0.0259604	0.049321						0.0460006	-0.0009424	-0.0371011	0.0004046	-0.281289						-0.257145	-0.0009424	-0.565477			-2.48801	-2.48801	-0.0371008	-0.001855	-0.0009424
AAF		2013-12-06	461	ASIA ASSET	1.9	5810.24	460	0	0.005131	-0.005131	460	23	-0.001855	-0.274714	-0.257145	-2.13158	-0.005131	-0.0018551	0.0446853	0.0259604	0.049321						0.0460006	-0.0009424	-0.0371011	-0.005131	-0.281289						-0.257145	-0.0009424	-0.876486			-2.48801	-2.48801	-0.0371008	-0.001855	-0.0009424
AAF		2013-12-09	462	ASIA ASSET	1.8	5821.3	461	-0.052632	0.001903	-0.054535	461	24	-0.0042558	-0.274714	-0.257145	0.678713	-0.0545352	-0.0042558	0.0446853	0.0364349	0.049321						0.043779	0.0002305	-0.0851166	-0.0545352	-0.281289						-0.257145	0.0002305	0.171894			0.60845	0.60845	-0.0851166	-0.0042558	0.0002305
AAF		2013-12-10	463	ASIA ASSET	1.9	5778.52	462	0.055556	-0.007349	0.062904	462	24	-0.0042558	-0.274714	-0.257145	0.678713	0.0629044	-0.0042558	0.0446853	0.0364349	0.049321						0.043779	0.0002305	-0.0851166	0.0629044	-0.281289						-0.257145	0.0002305	0.304116			0.60845	0.60845	-0.0851166	-0.0042558	0.0002305
AAF		2013-12-11	464	ASIA ASSET	1.8	5787.81	463	-0.052632	0.001608	-0.054239	463	24	-0.0042558	-0.274714	-0.257145	0.678713	-0.0542393	-0.0042558	0.0446853	0.0364349	0.049321						0.043779	0.0002305	-0.0851166	-0.0542393	-0.281289						-0.257145	0.0002305	0.524341			0.60845	0.60845	-0.0851166	-0.0042558	0.0002305
AAF		2013-12-12	465	ASIA ASSET	1.8	5793.19	464	0	0.000929	-0.000929	464	24	-0.0042558	-0.274714	-0.257145	0.678713	-0.0009295	-0.0042558	0.0446853	0.0364349	0.049321						0.043779	0.0002305	-0.0851166	-0.0009295	-0.281289						-0.257145	0.0002305	0.617545			0.60845	0.60845	-0.0851166	-0.0042558	0.0002305
AAF		2013-12-13	466	ASIA ASSET	1.9	5795.66	465	0.055556	0.000426	0.055129	465	24	-0.0042558	-0.274714	-0.257145	0.678713	0.0551292	-0.0042558	0.0446853	0.0364349	0.049321						0.043779	0.0002305	-0.0851166	0.0551292	-0.281289						-0.257145	0.0002305	0.599939			0.60845	0.60845	-0.0851166	-0.0042558	0.0002305
AAF		2013-12-17	467	ASIA ASSET	1.9	5811.88	466	0	0.002799	-0.002799	466	24	-0.0042558	-0.274714	-0.257145	0.678713	-0.0027986	-0.0042558	0.0446853	0.0364349	0.049321						0.043779	0.0002305	-0.0851166	-0.0027986	-0.281289						-0.257145	0.0002305	0.143068			0.60845	0.60845	-0.0851166	-0.0042558	0.0002305
AAF		2013-12-18	468	ASIA ASSET	1.8	5811.76	467	-0.052632	-2.1e-05	-0.052611	467	24	-0.0042558	-0.274714	-0.257145	0.678713	-0.0526109	-0.0042558	0.0446853	0.0364349	0.049321						0.043779	0.0002305	-0.0851166	-0.0526109	-0.281289						-0.257145	0.0002305	0.596298			0.60845	0.60845	-0.0851166	-0.0042558	0.0002305
AAF		2013-12-19	469	ASIA ASSET	1.9	5867	468	0.055556	0.009505	0.046051	468	24	-0.0042558	-0.274714	-0.257145	0.678713	0.0460507	-0.0042558	0.0446853	0.0364349	0.049321						0.043779	0.0002305	-0.0851166	0.0460507	-0.281289						-0.257145	0.0002305	0.170519			0.60845	0.60845	-0.0851166	-0.0042558	0.0002305
AAF		2013-12-20	470	ASIA ASSET	1.9	5857.36	469	0	-0.001643	0.001643	469	24	-0.0042558	-0.274714	-0.257145	0.678713	0.0016431	-0.0042558	0.0446853	0.0364349	0.049321						0.043779	0.0002305	-0.0851166	0.0016431	-0.281289						-0.257145	0.0002305	0.579933			0.60845	0.60845	-0.0851166	-0.0042558	0.0002305
AAF		2013-12-23	471	ASIA ASSET	1.9	5846.42	470	0	-0.001868	0.001868	470	24	-0.0042558	-0.274714	-0.257145	0.678713	0.0018677	-0.0042558	0.0446853	0.0364349	0.049321						0.043779	0.0002305	-0.0851166	0.0018677	-0.281289						-0.257145	0.0002305	0.621877			0.60845	0.60845	-0.0851166	-0.0042558	0.0002305
AAF		2013-12-26	472	ASIA ASSET	1.9	5848.49	471	0	0.000354	-0.000354	471	24	-0.0042558	-0.274714	-0.257145	0.678713	-0.0003541	-0.0042558	0.0446853	0.0364349	0.049321						0.043779	0.0002305	-0.0851166	-0.0003541	-0.281289						-0.257145	0.0002305	0.51337			0.60845	0.60845	-0.0851166	-0.0042558	0.0002305
AAF		2013-12-27	473	ASIA ASSET	1.9	5876.66	472	0	0.004817	-0.004817	472	24	-0.0042558	-0.274714	-0.257145	0.678713	-0.0048167	-0.0042558	0.0446853	0.0364349	0.049321						0.043779	0.0002305	-0.0851166	-0.0048167	-0.281289						-0.257145	0.0002305	0.168331			0.60845	0.60845	-0.0851166	-0.0042558	0.0002305
AAF		2013-12-30	474	ASIA ASSET	1.9	5899.2	473	0	0.003835	-0.003836	473	24	-0.0042558	-0.274714	-0.257145	0.678713	-0.0038356	-0.0042558	0.0446853	0.0364349	0.049321						0.043779	0.0002305	-0.0851166	-0.0038356	-0.281289						-0.257145	0.0002305	0.277897			0.60845	0.60845	-0.0851166	-0.0042558	0.0002305
AAF		2013-12-31	475	ASIA ASSET	1.9	5912.78	474	0	0.002302	-0.002302	474	24	-0.0042558	-0.274714	-0.257145	0.678713	-0.0023019	-0.0042558	0.0446853	0.0364349	0.049321						0.043779	0.0002305	-0.0851166	-0.0023019	-0.281289						-0.257145	0.0002305	0.237159			0.60845	0.60845	-0.0851166	-0.0042558	0.0002305
AAF		2014-01-02	476	ASIA ASSET	2	5968.04	475	0.052632	0.009346	0.043286	475	24	-0.0042558	-0.274714	-0.257145	0.678713	0.0432857	-0.0042558	0.0446853	0.0364349	0.049321						0.043779	0.0002305	-0.0851166	0.0432857	-0.281289						-0.257145	0.0002305	0.504951			0.60845	0.60845	-0.0851166	-0.0042558	0.0002305
AAF		2014-01-03	477	ASIA ASSET	1.9	5973.8	476	-0.05	0.000965	-0.050965	476	24	-0.0042558	-0.274714	-0.257145	0.678713	-0.0509651	-0.0042558	0.0446853	0.0364349	0.049321						0.043779	0.0002305	-0.0851166	-0.0509651	-0.281289						-0.257145	0.0002305	0.121371			0.60845	0.60845	-0.0851166	-0.0042558	0.0002305
AAF		2014-01-06	478	ASIA ASSET	1.9	5944.99	477	0	-0.004823	0.004823	477	24	-0.0042558	-0.274714	-0.257145	0.678713	0.0048227	-0.0042558	0.0446853	0.0364349	0.049321						0.043779	0.0002305	-0.0851166	0.0048227	-0.281289						-0.257145	0.0002305	0.500696			0.60845	0.60845	-0.0851166	-0.0042558	0.0002305
AAF		2014-01-07	479	ASIA ASSET	1.9	5977.07	478	0	0.005396	-0.005396	478	24	-0.0042558	-0.274714	-0.257145	0.678713	-0.0053961	-0.0042558	0.0446853	0.0364349	0.049321						0.043779	0.0002305	-0.0851166	-0.0053961	-0.281289						-0.257145	0.0002305	0.489101			0.60845	0.60845	-0.0851166	-0.0042558	0.0002305
AAF		2014-01-08	480	ASIA ASSET	1.9	6054.47	479	0	0.01295	-0.01295	479	24	-0.0042558	-0.274714	-0.257145	0.678713	-0.0129496	-0.0042558	0.0446853	0.0364349	0.049321						0.043779	0.0002305	-0.0851166	-0.0129496	-0.281289						-0.257145	0.0002305	0.312808			0.60845	0.60845	-0.0851166	-0.0042558	0.0002305
AAF		2014-01-09	481	ASIA ASSET	1.8	6069.34	480	-0.052632	0.002456	-0.055088	480	24	-0.0042558	-0.274714	-0.257145	0.678713	-0.0550876	-0.0042558	0.0446853	0.0364349	0.049321						0.043779	0.0002305	-0.0851166	-0.0550876	-0.281289						-0.257145	0.0002305	0.307694			0.60845	0.60845	-0.0851166	-0.0042558	0.0002305
AAF		2014-01-10	482	ASIA ASSET	1.8	6083.14	481	0	0.002274	-0.002274	481	25	-0.0028713	-0.274714	-0.257145	19.7954	-0.0022738	-0.0028713	0.0446853	0.0258424							0.0438159	0.0006626	-0.0574262	-0.0022738							-0.257145	0.0006626	0.445613			1.74936	1.74936	-0.0574266	-0.0028713	0.0006626
AAF		2014-01-13	483	ASIA ASSET	1.8	6116.39	482	0	0.005466	-0.005466	482	25	-0.0028713	-0.274714	-0.257145	19.7954	-0.0054659	-0.0028713	0.0446853	0.0258424							0.0438159	0.0006626	-0.0574262	-0.0054659							-0.257145	0.0006626	1.18743			1.74936	1.74936	-0.0574266	-0.0028713	0.0006626
AAF		2014-01-16	484	ASIA ASSET	1.8	6166.98	483	0	0.008271	-0.008271	483	25	-0.0028713	-0.274714	-0.257145	19.7954	-0.0082712	-0.0028713	0.0446853	0.0258424							0.0438159	0.0006626	-0.0574262	-0.0082712							-0.257145	0.0006626	1.13428			1.74936	1.74936	-0.0574266	-0.0028713	0.0006626
AAF		2014-01-17	485	ASIA ASSET	1.8	6131.05	484	0	-0.005826	0.005826	484	25	-0.0028713	-0.274714	-0.257145	19.7954	0.0058262	-0.0028713	0.0446853	0.0258424							0.0438159	0.0006626	-0.0574262	0.0058262							-0.257145	0.0006626	0.361478			1.74936	1.74936	-0.0574266	-0.0028713	0.0006626
AAF		2014-01-20	486	ASIA ASSET	1.8	6156.68	485	0	0.00418	-0.00418	485	25	-0.0028713	-0.274714	-0.257145	19.7954	-0.0041804	-0.0028713	0.0446853	0.0258424							0.0438159	0.0006626	-0.0574262	-0.0041804							-0.257145	0.0006626	1.06829			1.74936	1.74936	-0.0574266	-0.0028713	0.0006626
AAF		2014-01-21	487	ASIA ASSET	1.8	6153.54	486	0	-0.00051	0.00051	486	25	-0.0028713	-0.274714	-0.257145	19.7954	0.00051	-0.0028713	0.0446853	0.0258424							0.0438159	0.0006626	-0.0574262	0.00051							-0.257145	0.0006626	0.467769			1.74936	1.74936	-0.0574266	-0.0028713	0.0006626
AAF		2014-01-22	488	ASIA ASSET	1.8	6212.67	487	0	0.009609	-0.009609	487	25	-0.0028713	-0.274714	-0.257145	19.7954	-0.0096091	-0.0028713	0.0446853	0.0258424							0.0438159	0.0006626	-0.0574262	-0.0096091							-0.257145	0.0006626	0.630637			1.74936	1.74936	-0.0574266	-0.0028713	0.0006626
AAF		2014-01-23	489	ASIA ASSET	1.9	6226.14	488	0.055556	0.002168	0.053387	488	25	-0.0028713	-0.274714	-0.257145	19.7954	0.0533874	-0.0028713	0.0446853	0.0258424							0.0438159	0.0006626	-0.0574262	0.0533874							-0.257145	0.0006626	1.3613			1.74936	1.74936	-0.0574266	-0.0028713	0.0006626
AAF		2014-01-24	490	ASIA ASSET	2	6255.63	489	0.052632	0.004736	0.047895	489	25	-0.0028713	-0.274714	-0.257145	19.7954	0.0478952	-0.0028713	0.0446853	0.0258424							0.0438159	0.0006626	-0.0574262	0.0478952							-0.257145	0.0006626	0.953936			1.74936	1.74936	-0.0574266	-0.0028713	0.0006626
AAF		2014-01-27	491	ASIA ASSET	2	6245.81	490	0	-0.00157	0.00157	490	25	-0.0028713	-0.274714	-0.257145	19.7954	0.0015698	-0.0028713	0.0446853	0.0258424							0.0438159	0.0006626	-0.0574262	0.0015698							-0.257145	0.0006626	0.23222			1.74936	1.74936	-0.0574266	-0.0028713	0.0006626
AAF		2014-01-28	492	ASIA ASSET	2	6218.83	491	0	-0.00432	0.00432	491	25	-0.0028713	-0.274714	-0.257145	19.7954	0.0043197	-0.0028713	0.0446853	0.0258424							0.0438159	0.0006626	-0.0574262	0.0043197							-0.257145	0.0006626	1.08951			1.74936	1.74936	-0.0574266	-0.0028713	0.0006626
AAF		2014-01-29	493	ASIA ASSET	2	6252.14	492	0	0.005356	-0.005356	492	25	-0.0028713	-0.274714	-0.257145	19.7954	-0.0053563	-0.0028713	0.0446853	0.0258424							0.0438159	0.0006626	-0.0574262	-0.0053563							-0.257145	0.0006626	1.06369			1.74936	1.74936	-0.0574266	-0.0028713	0.0006626
AAF		2014-01-30	494	ASIA ASSET	1.9	6227.26	493	-0.05	-0.003979	-0.046021	493	25	-0.0028713	-0.274714	-0.257145	19.7954	-0.0460205	-0.0028713	0.0446853	0.0258424							0.0438159	0.0006626	-0.0574262	-0.0460205							-0.257145	0.0006626	0.249926			1.74936	1.74936	-0.0574266	-0.0028713	0.0006626
AAF		2014-01-31	495	ASIA ASSET	1.9	6248.08	494	0	0.003343	-0.003343	494	25	-0.0028713	-0.274714	-0.257145	19.7954	-0.0033433	-0.0028713	0.0446853	0.0258424							0.0438159	0.0006626	-0.0574262	-0.0033433							-0.257145	0.0006626	1.06522			1.74936	1.74936	-0.0574266	-0.0028713	0.0006626
AAF		2014-02-03	496	ASIA ASSET	1.9	6219.34	495	0	-0.0046	0.0046	495	25	-0.0028713	-0.274714	-0.257145	19.7954	0.0045999	-0.0028713	0.0446853	0.0258424							0.0438159	0.0006626	-0.0574262	0.0045999							-0.257145	0.0006626	0.759671			1.74936	1.74936	-0.0574266	-0.0028713	0.0006626
AAF		2014-02-05	497	ASIA ASSET	1.9	6175.63	496	0	-0.007028	0.007028	496	25	-0.0028713	-0.274714	-0.257145	19.7954	0.0070281	-0.0028713	0.0446853	0.0258424							0.0438159	0.0006626	-0.0574262	0.0070281							-0.257145	0.0006626	1.09273			1.74936	1.74936	-0.0574266	-0.0028713	0.0006626
AAF		2014-02-06	498	ASIA ASSET	1.8	6168.5	497	-0.052632	-0.001154	-0.051477	497	25	-0.0028713	-0.274714	-0.257145	19.7954	-0.0514771	-0.0028713	0.0446853	0.0258424							0.0438159	0.0006626	-0.0574262	-0.0514771							-0.257145	0.0006626	0.229717			1.74936	1.74936	-0.0574266	-0.0028713	0.0006626
AAF		2014-02-07	499	ASIA ASSET	1.8	6141.72	498	0	-0.004341	0.004341	498	25	-0.0028713	-0.274714	-0.257145	19.7954	0.0043414	-0.0028713	0.0446853	0.0258424							0.0438159	0.0006626	-0.0574262	0.0043414							-0.257145	0.0006626	1.15364			1.74936	1.74936	-0.0574266	-0.0028713	0.0006626
AAF		2014-02-10	500	ASIA ASSET	1.7	6110.27	499	-0.055556	-0.005121	-0.050435	499	25	-0.0028713	-0.274714	-0.257145	19.7954	-0.0504348	-0.0028713	0.0446853	0.0258424							0.0438159	0.0006626	-0.0574262	-0.0504348							-0.257145	0.0006626	1.3518			1.74936	1.74936	-0.0574266	-0.0028713	0.0006626
AAF		2014-02-11	501	ASIA ASSET	1.7	6113.15	500	0	0.000471	-0.000471	500	25	-0.0028713	-0.274714	-0.257145	19.7954	-0.0004714	-0.0028713	0.0446853	0.0258424							0.0438159	0.0006626	-0.0574262	-0.0004714							-0.257145	0.0006626	1.06054			1.74936	1.74936	-0.0574266	-0.0028713	0.0006626
AAF		2014-02-12	502	ASIA ASSET	1.8	6084.48	501	0.058823	-0.00469	0.063513	501	26	0.007835	-0.274714	-0.257145	1.40339	0.0635133	0.007835	0.0446853	0.0355015							0.0389762	0.0001321	0.1567	0.0635133							-0.257145	0.0001321	0.371241			0.348856	0.348856	0.156699	0.007835	0.0001321
AAF		2014-02-13	503	ASIA ASSET	1.8	6083.39	502	0	-0.000179	0.000179	502	26	0.007835	-0.274714	-0.257145	1.40339	0.0001791	0.007835	0.0446853	0.0355015							0.0389762	0.0001321	0.1567	0.0001791							-0.257145	0.0001321	0.0840231			0.348856	0.348856	0.156699	0.007835	0.0001321
AAF		2014-02-17	504	ASIA ASSET	1.8	6056.11	503	0	-0.004484	0.004484	503	26	0.007835	-0.274714	-0.257145	1.40339	0.0044844	0.007835	0.0446853	0.0355015							0.0389762	0.0001321	0.1567	0.0044844							-0.257145	0.0001321	0.277968			0.348856	0.348856	0.156699	0.007835	0.0001321
AAF		2014-02-18	505	ASIA ASSET	1.8	6021.66	504	0	-0.005688	0.005688	504	26	0.007835	-0.274714	-0.257145	1.40339	0.0056884	0.007835	0.0446853	0.0355015							0.0389762	0.0001321	0.1567	0.0056884							-0.257145	0.0001321	0.0852102			0.348856	0.348856	0.156699	0.007835	0.0001321
AAF		2014-02-19	506	ASIA ASSET	1.8	5986.24	505	0	-0.005882	0.005882	505	26	0.007835	-0.274714	-0.257145	1.40339	0.0058821	0.007835	0.0446853	0.0355015							0.0389762	0.0001321	0.1567	0.0058821							-0.257145	0.0001321	0.0449898			0.348856	0.348856	0.156699	0.007835	0.0001321
AAF		2014-02-20	507	ASIA ASSET	1.7	5956.16	506	-0.055556	-0.005025	-0.050531	506	26	0.007835	-0.274714	-0.257145	1.40339	-0.0505306	0.007835	0.0446853	0.0355015							0.0389762	0.0001321	0.1567	-0.0505306							-0.257145	0.0001321	0.328266			0.348856	0.348856	0.156699	0.007835	0.0001321
AAF		2014-02-21	508	ASIA ASSET	1.8	5937.28	507	0.058823	-0.00317	0.061993	507	26	0.007835	-0.274714	-0.257145	1.40339	0.0619934	0.007835	0.0446853	0.0355015							0.0389762	0.0001321	0.1567	0.0619934							-0.257145	0.0001321	0.35315			0.348856	0.348856	0.156699	0.007835	0.0001321
AAF		2014-02-24	509	ASIA ASSET	1.7	5883.05	508	-0.055556	-0.009134	-0.046422	508	26	0.007835	-0.274714	-0.257145	1.40339	-0.0464217	0.007835	0.0446853	0.0355015							0.0389762	0.0001321	0.1567	-0.0464217							-0.257145	0.0001321	0.289346			0.348856	0.348856	0.156699	0.007835	0.0001321
AAF		2014-02-25	510	ASIA ASSET	1.7	5835.92	509	0	-0.008011	0.008011	509	26	0.007835	-0.274714	-0.257145	1.40339	0.0080111	0.007835	0.0446853	0.0355015							0.0389762	0.0001321	0.1567	0.0080111							-0.257145	0.0001321	0.411311			0.348856	0.348856	0.156699	0.007835	0.0001321
AAF		2014-02-26	511	ASIA ASSET	1.7	5872.81	510	0	0.006321	-0.006321	510	26	0.007835	-0.274714	-0.257145	1.40339	-0.0063212	0.007835	0.0446853	0.0355015							0.0389762	0.0001321	0.1567	-0.0063212							-0.257145	0.0001321	0.369113			0.348856	0.348856	0.156699	0.007835	0.0001321
AAF		2014-02-28	512	ASIA ASSET	1.7	5940.31	511	0	0.011494	-0.011494	511	26	0.007835	-0.274714	-0.257145	1.40339	-0.0114936	0.007835	0.0446853	0.0355015							0.0389762	0.0001321	0.1567	-0.0114936							-0.257145	0.0001321	0.0239414			0.348856	0.348856	0.156699	0.007835	0.0001321
AAF		2014-03-03	513	ASIA ASSET	1.7	5914.01	512	0	-0.004427	0.004427	512	26	0.007835	-0.274714	-0.257145	1.40339	0.0044274	0.007835	0.0446853	0.0355015							0.0389762	0.0001321	0.1567	0.0044274							-0.257145	0.0001321	0.155138			0.348856	0.348856	0.156699	0.007835	0.0001321
AAF		2014-03-04	514	ASIA ASSET	1.7	5936.62	513	0	0.003823	-0.003823	513	26	0.007835	-0.274714	-0.257145	1.40339	-0.0038232	0.007835	0.0446853	0.0355015							0.0389762	0.0001321	0.1567	-0.0038232							-0.257145	0.0001321	0.132969			0.348856	0.348856	0.156699	0.007835	0.0001321
AAF		2014-03-05	515	ASIA ASSET	1.7	5936.43	514	0	-3.2e-05	3.2e-05	514	26	0.007835	-0.274714	-0.257145	1.40339	3.2e-05	0.007835	0.0446853	0.0355015							0.0389762	0.0001321	0.1567	3.2e-05							-0.257145	0.0001321	0.245053			0.348856	0.348856	0.156699	0.007835	0.0001321
AAF		2014-03-06	516	ASIA ASSET	1.8	5961.93	515	0.058823	0.004295	0.054528	515	26	0.007835	-0.274714	-0.257145	1.40339	0.054528	0.007835	0.0446853	0.0355015							0.0389762	0.0001321	0.1567	0.054528							-0.257145	0.0001321	0.0858292			0.348856	0.348856	0.156699	0.007835	0.0001321
AAF		2014-03-07	517	ASIA ASSET	1.8	5966.06	516	0	0.000693	-0.000693	516	26	0.007835	-0.274714	-0.257145	1.40339	-0.0006927	0.007835	0.0446853	0.0355015							0.0389762	0.0001321	0.1567	-0.0006927							-0.257145	0.0001321	0.117143			0.348856	0.348856	0.156699	0.007835	0.0001321
AAF		2014-03-10	518	ASIA ASSET	1.9	5957.61	517	0.055556	-0.001416	0.056972	517	26	0.007835	-0.274714	-0.257145	1.40339	0.056972	0.007835	0.0446853	0.0355015							0.0389762	0.0001321	0.1567	0.056972							-0.257145	0.0001321	0.097535			0.348856	0.348856	0.156699	0.007835	0.0001321
AAF		2014-03-11	519	ASIA ASSET	1.8	5944.57	518	-0.052632	-0.002189	-0.050443	518	26	0.007835	-0.274714	-0.257145	1.40339	-0.0504428	0.007835	0.0446853	0.0355015							0.0389762	0.0001321	0.1567	-0.0504428							-0.257145	0.0001321	0.0621042			0.348856	0.348856	0.156699	0.007835	0.0001321
AAF		2014-03-12	520	ASIA ASSET	1.8	5933.52	519	0	-0.001859	0.001859	519	26	0.007835	-0.274714	-0.257145	1.40339	0.0018588	0.007835	0.0446853	0.0355015							0.0389762	0.0001321	0.1567	0.0018588							-0.257145	0.0001321	0.0946043			0.348856	0.348856	0.156699	0.007835	0.0001321
AAF		2014-03-13	521	ASIA ASSET	1.9	5913.94	520	0.055556	-0.0033	0.058856	520	26	0.007835	-0.274714	-0.257145	1.40339	0.0588555	0.007835	0.0446853	0.0355015							0.0389762	0.0001321	0.1567	0.0588555							-0.257145	0.0001321	0.0788651			0.348856	0.348856	0.156699	0.007835	0.0001321
AAF		2014-03-14	522	ASIA ASSET	1.8	5896.23	521	-0.052632	-0.002995	-0.049637	521	27	0.0015598	-0.274714	-0.257145	2.58044	-0.049637	0.0015599	0.0446853	0.0268921							0.042386	0.0009911	0.0311972	-0.049637							-0.257145	0.0009911	2.62976			2.60761	2.60761	0.0311967	0.0015598	0.0009911
AAF		2014-03-17	523	ASIA ASSET	1.8	5914.11	522	0	0.003032	-0.003032	522	27	0.0015598	-0.274714	-0.257145	2.58044	-0.0030324	0.0015599	0.0446853	0.0268921							0.042386	0.0009911	0.0311972	-0.0030324							-0.257145	0.0009911	0.979034			2.60761	2.60761	0.0311967	0.0015598	0.0009911
AAF		2014-03-18	524	ASIA ASSET	1.9	5907.64	523	0.055556	-0.001094	0.056649	523	27	0.0015598	-0.274714	-0.257145	2.58044	0.0566495	0.0015599	0.0446853	0.0268921							0.042386	0.0009911	0.0311972	0.0566495							-0.257145	0.0009911	1.28352			2.60761	2.60761	0.0311967	0.0015598	0.0009911
AAF		2014-03-19	525	ASIA ASSET	1.9	5912.05	524	0	0.000746	-0.000746	524	27	0.0015598	-0.274714	-0.257145	2.58044	-0.0007464	0.0015599	0.0446853	0.0268921							0.042386	0.0009911	0.0311972	-0.0007464							-0.257145	0.0009911	1.50436			2.60761	2.60761	0.0311967	0.0015598	0.0009911
AAF		2014-03-20	526	ASIA ASSET	1.9	5914.56	525	0	0.000425	-0.000425	525	27	0.0015598	-0.274714	-0.257145	2.58044	-0.0004246	0.0015599	0.0446853	0.0268921							0.042386	0.0009911	0.0311972	-0.0004246							-0.257145	0.0009911	2.62932			2.60761	2.60761	0.0311967	0.0015598	0.0009911
AAF		2014-03-21	527	ASIA ASSET	2	5937.87	526	0.052632	0.003941	0.04869	526	27	0.0015598	-0.274714	-0.257145	2.58044	0.0486906	0.0015599	0.0446853	0.0268921							0.042386	0.0009911	0.0311972	0.0486906							-0.257145	0.0009911	0.820718			2.60761	2.60761	0.0311967	0.0015598	0.0009911
AAF		2014-03-24	528	ASIA ASSET	2	5922.23	527	0	-0.002634	0.002634	527	27	0.0015598	-0.274714	-0.257145	2.58044	0.002634	0.0015599	0.0446853	0.0268921							0.042386	0.0009911	0.0311972	0.002634							-0.257145	0.0009911	0.526023			2.60761	2.60761	0.0311967	0.0015598	0.0009911
AAF		2014-03-25	529	ASIA ASSET	1.9	5952.78	528	-0.05	0.005158	-0.055159	528	27	0.0015598	-0.274714	-0.257145	2.58044	-0.0551586	0.0015599	0.0446853	0.0268921							0.042386	0.0009911	0.0311972	-0.0551586							-0.257145	0.0009911	-0.0055137			2.60761	2.60761	0.0311967	0.0015598	0.0009911
AAF		2014-03-26	530	ASIA ASSET	1.9	5950.97	529	0	-0.000304	0.000304	529	27	0.0015598	-0.274714	-0.257145	2.58044	0.000304	0.0015599	0.0446853	0.0268921							0.042386	0.0009911	0.0311972	0.000304							-0.257145	0.0009911	2.61449			2.60761	2.60761	0.0311967	0.0015598	0.0009911
AAF		2014-03-27	531	ASIA ASSET	1.9	5992.62	530	0	0.006999	-0.006999	530	27	0.0015598	-0.274714	-0.257145	2.58044	-0.0069988	0.0015599	0.0446853	0.0268921							0.042386	0.0009911	0.0311972	-0.0069988							-0.257145	0.0009911	2.44892			2.60761	2.60761	0.0311967	0.0015598	0.0009911
AAF		2014-03-28	532	ASIA ASSET	1.9	5972.17	531	0	-0.003413	0.003413	531	27	0.0015598	-0.274714	-0.257145	2.58044	0.0034126	0.0015599	0.0446853	0.0268921							0.042386	0.0009911	0.0311972	0.0034126							-0.257145	0.0009911	0.941813			2.60761	2.60761	0.0311967	0.0015598	0.0009911
AAF		2014-03-31	533	ASIA ASSET	1.9	5968.31	532	0	-0.000646	0.000646	532	27	0.0015598	-0.274714	-0.257145	2.58044	0.0006463	0.0015599	0.0446853	0.0268921							0.042386	0.0009911	0.0311972	0.0006463							-0.257145	0.0009911	2.64533			2.60761	2.60761	0.0311967	0.0015598	0.0009911
AAF		2014-04-01	534	ASIA ASSET	1.9	6001.83	533	0	0.005616	-0.005616	533	27	0.0015598	-0.274714	-0.257145	2.58044	-0.0056163	0.0015599	0.0446853	0.0268921							0.042386	0.0009911	0.0311972	-0.0056163							-0.257145	0.0009911	0.52793			2.60761	2.60761	0.0311967	0.0015598	0.0009911
AAF		2014-04-02	535	ASIA ASSET	1.9	6004.78	534	0	0.000492	-0.000492	534	27	0.0015598	-0.274714	-0.257145	2.58044	-0.0004915	0.0015599	0.0446853	0.0268921							0.042386	0.0009911	0.0311972	-0.0004915							-0.257145	0.0009911	2.13258			2.60761	2.60761	0.0311967	0.0015598	0.0009911
AAF		2014-04-03	536	ASIA ASSET	2	6018.47	535	0.052632	0.00228	0.050352	535	27	0.0015598	-0.274714	-0.257145	2.58044	0.0503517	0.0015599	0.0446853	0.0268921							0.042386	0.0009911	0.0311972	0.0503517							-0.257145	0.0009911	1.38478			2.60761	2.60761	0.0311967	0.0015598	0.0009911
AAF		2014-04-04	537	ASIA ASSET	2	6054.55	536	0	0.005995	-0.005995	536	27	0.0015598	-0.274714	-0.257145	2.58044	-0.0059948	0.0015599	0.0446853	0.0268921							0.042386	0.0009911	0.0311972	-0.0059948							-0.257145	0.0009911	1.39945			2.60761	2.60761	0.0311967	0.0015598	0.0009911
AAF		2014-04-07	538	ASIA ASSET	2	6048.38	537	0	-0.001019	0.001019	537	27	0.0015598	-0.274714	-0.257145	2.58044	0.0010191	0.0015599	0.0446853	0.0268921							0.042386	0.0009911	0.0311972	0.0010191							-0.257145	0.0009911	2.20078			2.60761	2.60761	0.0311967	0.0015598	0.0009911
AAF		2014-04-08	539	ASIA ASSET	2	6072.16	538	0	0.003932	-0.003932	538	27	0.0015598	-0.274714	-0.257145	2.58044	-0.0039316	0.0015599	0.0446853	0.0268921							0.042386	0.0009911	0.0311972	-0.0039316							-0.257145	0.0009911	2.5504			2.60761	2.60761	0.0311967	0.0015598	0.0009911
AAF		2014-04-09	540	ASIA ASSET	2	6083.55	539	0	0.001876	-0.001876	539	27	0.0015598	-0.274714	-0.257145	2.58044	-0.0018758	0.0015599	0.0446853	0.0268921							0.042386	0.0009911	0.0311972	-0.0018758							-0.257145	0.0009911	2.62552			2.60761	2.60761	0.0311967	0.0015598	0.0009911
AAF		2014-04-10	541	ASIA ASSET	2	6075.05	540	0	-0.001397	0.001397	540	27	0.0015598	-0.274714	-0.257145	2.58044	0.0013972	0.0015599	0.0446853	0.0268921							0.042386	0.0009911	0.0311972	0.0013972							-0.257145	0.0009911	0.902537			2.60761	2.60761	0.0311967	0.0015598	0.0009911
AAF		2014-04-11	542	ASIA ASSET	2	6092.34	541	0	0.002846	-0.002846	541	28	-0.0040362	-0.274714	-0.257145	-0.112336	-0.0028461	-0.0040363	0.0446853	0.0312588							0.0367927	-1.88e-06	-0.0807251	-0.0028461							-0.257145	-1.88e-06	0.0138398			-0.0049103	-0.0049103	-0.0807247	-0.0040362	-1.88e-06
AAF		2014-04-16	543	ASIA ASSET	2	6118.85	542	0	0.004351	-0.004351	542	28	-0.0040362	-0.274714	-0.257145	-0.112336	-0.0043514	-0.0040363	0.0446853	0.0312588							0.0367927	-1.88e-06	-0.0807251	-0.0043514							-0.257145	-1.88e-06	0.198348			-0.0049103	-0.0049103	-0.0807247	-0.0040362	-1.88e-06
AAF		2014-04-17	544	ASIA ASSET	2	6180.76	543	0	0.010118	-0.010118	543	28	-0.0040362	-0.274714	-0.257145	-0.112336	-0.0101179	-0.0040363	0.0446853	0.0312588							0.0367927	-1.88e-06	-0.0807251	-0.0101179							-0.257145	-1.88e-06	0.371574			-0.0049103	-0.0049103	-0.0807247	-0.0040362	-1.88e-06
AAF		2014-04-21	545	ASIA ASSET	2	6187.03	544	0	0.001014	-0.001015	544	28	-0.0040362	-0.274714	-0.257145	-0.112336	-0.0010144	-0.0040363	0.0446853	0.0312588							0.0367927	-1.88e-06	-0.0807251	-0.0010144							-0.257145	-1.88e-06	0.279267			-0.0049103	-0.0049103	-0.0807247	-0.0040362	-1.88e-06
AAF		2014-04-22	546	ASIA ASSET	1.9	6191.83	545	-0.05	0.000776	-0.050776	545	28	-0.0040362	-0.274714	-0.257145	-0.112336	-0.0507759	-0.0040363	0.0446853	0.0312588							0.0367927	-1.88e-06	-0.0807251	-0.0507759							-0.257145	-1.88e-06	0.215947			-0.0049103	-0.0049103	-0.0807247	-0.0040362	-1.88e-06
AAF		2014-04-23	547	ASIA ASSET	2	6172.77	546	0.052632	-0.003078	0.05571	546	28	-0.0040362	-0.274714	-0.257145	-0.112336	0.0557099	-0.0040363	0.0446853	0.0312588							0.0367927	-1.88e-06	-0.0807251	0.0557099							-0.257145	-1.88e-06	0.4075			-0.0049103	-0.0049103	-0.0807247	-0.0040362	-1.88e-06
AAF		2014-04-24	548	ASIA ASSET	1.9	6178.13	547	-0.05	0.000868	-0.050868	547	28	-0.0040362	-0.274714	-0.257145	-0.112336	-0.0508683	-0.0040363	0.0446853	0.0312588							0.0367927	-1.88e-06	-0.0807251	-0.0508683							-0.257145	-1.88e-06	0.0503769			-0.0049103	-0.0049103	-0.0807247	-0.0040362	-1.88e-06
AAF		2014-04-25	549	ASIA ASSET	1.9	6167.81	548	0	-0.00167	0.00167	548	28	-0.0040362	-0.274714	-0.257145	-0.112336	0.0016704	-0.0040363	0.0446853	0.0312588							0.0367927	-1.88e-06	-0.0807251	0.0016704							-0.257145	-1.88e-06	0.396164			-0.0049103	-0.0049103	-0.0807247	-0.0040362	-1.88e-06
AAF		2014-04-28	550	ASIA ASSET	1.9	6171.94	549	0	0.00067	-0.00067	549	28	-0.0040362	-0.274714	-0.257145	-0.112336	-0.0006696	-0.0040363	0.0446853	0.0312588							0.0367927	-1.88e-06	-0.0807251	-0.0006696							-0.257145	-1.88e-06	0.516312			-0.0049103	-0.0049103	-0.0807247	-0.0040362	-1.88e-06
AAF		2014-04-29	551	ASIA ASSET	1.9	6186.25	550	0	0.002319	-0.002319	550	28	-0.0040362	-0.274714	-0.257145	-0.112336	-0.0023186	-0.0040363	0.0446853	0.0312588							0.0367927	-1.88e-06	-0.0807251	-0.0023186							-0.257145	-1.88e-06	0.57933			-0.0049103	-0.0049103	-0.0807247	-0.0040362	-1.88e-06
AAF		2014-04-30	552	ASIA ASSET	1.9	6223.67	551	0	0.006049	-0.006049	551	28	-0.0040362	-0.274714	-0.257145	-0.112336	-0.0060489	-0.0040363	0.0446853	0.0312588							0.0367927	-1.88e-06	-0.0807251	-0.0060489							-0.257145	-1.88e-06	0.0414181			-0.0049103	-0.0049103	-0.0807247	-0.0040362	-1.88e-06
AAF		2014-05-02	553	ASIA ASSET	2	6248.44	552	0.052632	0.00398	0.048652	552	28	-0.0040362	-0.274714	-0.257145	-0.112336	0.0486516	-0.0040363	0.0446853	0.0312588							0.0367927	-1.88e-06	-0.0807251	0.0486516							-0.257145	-1.88e-06	0.236179			-0.0049103	-0.0049103	-0.0807247	-0.0040362	-1.88e-06
AAF		2014-05-05	554	ASIA ASSET	1.9	6249.43	553	-0.05	0.000158	-0.050158	553	28	-0.0040362	-0.274714	-0.257145	-0.112336	-0.0501586	-0.0040363	0.0446853	0.0312588							0.0367927	-1.88e-06	-0.0807251	-0.0501586							-0.257145	-1.88e-06	0.239813			-0.0049103	-0.0049103	-0.0807247	-0.0040362	-1.88e-06
AAF		2014-05-06	555	ASIA ASSET	1.9	6226.13	554	0	-0.003728	0.003728	554	28	-0.0040362	-0.274714	-0.257145	-0.112336	0.0037284	-0.0040363	0.0446853	0.0312588							0.0367927	-1.88e-06	-0.0807251	0.0037284							-0.257145	-1.88e-06	0.384632			-0.0049103	-0.0049103	-0.0807247	-0.0040362	-1.88e-06
AAF		2014-05-07	556	ASIA ASSET	1.9	6252.6	555	0	0.004252	-0.004252	555	28	-0.0040362	-0.274714	-0.257145	-0.112336	-0.0042515	-0.0040363	0.0446853	0.0312588							0.0367927	-1.88e-06	-0.0807251	-0.0042515							-0.257145	-1.88e-06	0.0957449			-0.0049103	-0.0049103	-0.0807247	-0.0040362	-1.88e-06
AAF		2014-05-08	557	ASIA ASSET	1.9	6275.73	556	0	0.003699	-0.003699	556	28	-0.0040362	-0.274714	-0.257145	-0.112336	-0.0036992	-0.0040363	0.0446853	0.0312588							0.0367927	-1.88e-06	-0.0807251	-0.0036992							-0.257145	-1.88e-06	0.196656			-0.0049103	-0.0049103	-0.0807247	-0.0040362	-1.88e-06
AAF		2014-05-09	558	ASIA ASSET	1.8	6284.87	557	-0.052632	0.001456	-0.054088	557	28	-0.0040362	-0.274714	-0.257145	-0.112336	-0.054088	-0.0040363	0.0446853	0.0312588							0.0367927	-1.88e-06	-0.0807251	-0.054088							-0.257145	-1.88e-06	0.517569			-0.0049103	-0.0049103	-0.0807247	-0.0040362	-1.88e-06
AAF		2014-05-12	559	ASIA ASSET	1.8	6303.16	558	0	0.00291	-0.00291	558	28	-0.0040362	-0.274714	-0.257145	-0.112336	-0.0029103	-0.0040363	0.0446853	0.0312588							0.0367927	-1.88e-06	-0.0807251	-0.0029103							-0.257145	-1.88e-06	0.112484			-0.0049103	-0.0049103	-0.0807247	-0.0040362	-1.88e-06
AAF		2014-05-13	560	ASIA ASSET	1.8	6284.96	559	0	-0.002887	0.002887	559	28	-0.0040362	-0.274714	-0.257145	-0.112336	0.0028875	-0.0040363	0.0446853	0.0312588							0.0367927	-1.88e-06	-0.0807251	0.0028875							-0.257145	-1.88e-06	0.0386627			-0.0049103	-0.0049103	-0.0807247	-0.0040362	-1.88e-06
AAF		2014-05-16	561	ASIA ASSET	1.9	6315.19	560	0.055556	0.00481	0.050746	560	28	-0.0040362	-0.274714	-0.257145	-0.112336	0.0507457	-0.0040363	0.0446853	0.0312588							0.0367927	-1.88e-06	-0.0807251	0.0507457							-0.257145	-1.88e-06	0.0423917			-0.0049103	-0.0049103	-0.0807247	-0.0040362	-1.88e-06
AAF		2014-05-19	562	ASIA ASSET	1.9	6319.24	561	0	0.000641	-0.000641	561	29	5.92e-05	-0.274714	-0.257145	-0.165628	-0.0006413	5.92e-05	0.0446853	0.0235002							0.0393093	-0.0001162	0.0011847	-0.0006413							-0.257145	-0.0001162	0.0230478			-0.30038	-0.30038	0.0011849	5.92e-05	-0.0001162
AAF		2014-05-20	563	ASIA ASSET	1.9	6321.61	562	0	0.000375	-0.000375	562	29	5.92e-05	-0.274714	-0.257145	-0.165628	-0.000375	5.92e-05	0.0446853	0.0235002							0.0393093	-0.0001162	0.0011847	-0.000375							-0.257145	-0.0001162	-0.0283986			-0.30038	-0.30038	0.0011849	5.92e-05	-0.0001162
AAF		2014-05-21	564	ASIA ASSET	1.8	6289.32	563	-0.052632	-0.005108	-0.047524	563	29	5.92e-05	-0.274714	-0.257145	-0.165628	-0.0475237	5.92e-05	0.0446853	0.0235002							0.0393093	-0.0001162	0.0011847	-0.0475237							-0.257145	-0.0001162	-0.394696			-0.30038	-0.30038	0.0011849	5.92e-05	-0.0001162
AAF		2014-05-22	565	ASIA ASSET	1.8	6290.17	564	0	0.000135	-0.000135	564	29	5.92e-05	-0.274714	-0.257145	-0.165628	-0.0001352	5.92e-05	0.0446853	0.0235002							0.0393093	-0.0001162	0.0011847	-0.0001352							-0.257145	-0.0001162	-0.375487			-0.30038	-0.30038	0.0011849	5.92e-05	-0.0001162
AAF		2014-05-23	566	ASIA ASSET	1.8	6280.31	565	0	-0.001567	0.001567	565	29	5.92e-05	-0.274714	-0.257145	-0.165628	0.0015675	5.92e-05	0.0446853	0.0235002							0.0393093	-0.0001162	0.0011847	0.0015675							-0.257145	-0.0001162	-0.240085			-0.30038	-0.30038	0.0011849	5.92e-05	-0.0001162
AAF		2014-05-26	567	ASIA ASSET	1.8	6293.02	566	0	0.002024	-0.002024	566	29	5.92e-05	-0.274714	-0.257145	-0.165628	-0.0020238	5.92e-05	0.0446853	0.0235002							0.0393093	-0.0001162	0.0011847	-0.0020238							-0.257145	-0.0001162	-0.359477			-0.30038	-0.30038	0.0011849	5.92e-05	-0.0001162
AAF		2014-05-27	568	ASIA ASSET	1.8	6267.44	567	0	-0.004065	0.004065	567	29	5.92e-05	-0.274714	-0.257145	-0.165628	0.0040648	5.92e-05	0.0446853	0.0235002							0.0393093	-0.0001162	0.0011847	0.0040648							-0.257145	-0.0001162	-0.208811			-0.30038	-0.30038	0.0011849	5.92e-05	-0.0001162
AAF		2014-05-28	569	ASIA ASSET	1.8	6272.76	568	0	0.000849	-0.000849	568	29	5.92e-05	-0.274714	-0.257145	-0.165628	-0.0008488	5.92e-05	0.0446853	0.0235002							0.0393093	-0.0001162	0.0011847	-0.0008488							-0.257145	-0.0001162	-0.359418			-0.30038	-0.30038	0.0011849	5.92e-05	-0.0001162
AAF		2014-05-29	570	ASIA ASSET	1.8	6303.77	569	0	0.004944	-0.004944	569	29	5.92e-05	-0.274714	-0.257145	-0.165628	-0.0049436	5.92e-05	0.0446853	0.0235002							0.0393093	-0.0001162	0.0011847	-0.0049436							-0.257145	-0.0001162	-0.376302			-0.30038	-0.30038	0.0011849	5.92e-05	-0.0001162
AAF		2014-05-30	571	ASIA ASSET	1.8	6263.46	570	0	-0.006395	0.006395	570	29	5.92e-05	-0.274714	-0.257145	-0.165628	0.0063946	5.92e-05	0.0446853	0.0235002							0.0393093	-0.0001162	0.0011847	0.0063946							-0.257145	-0.0001162	-0.346291			-0.30038	-0.30038	0.0011849	5.92e-05	-0.0001162
AAF		2014-06-02	572	ASIA ASSET	1.8	6292.41	571	0	0.004622	-0.004622	571	29	5.92e-05	-0.274714	-0.257145	-0.165628	-0.0046221	5.92e-05	0.0446853	0.0235002							0.0393093	-0.0001162	0.0011847	-0.0046221							-0.257145	-0.0001162	-0.32884			-0.30038	-0.30038	0.0011849	5.92e-05	-0.0001162
AAF		2014-06-03	573	ASIA ASSET	1.8	6286.02	572	0	-0.001016	0.001016	572	29	5.92e-05	-0.274714	-0.257145	-0.165628	0.0010155	5.92e-05	0.0446853	0.0235002							0.0393093	-0.0001162	0.0011847	0.0010155							-0.257145	-0.0001162	-0.372845			-0.30038	-0.30038	0.0011849	5.92e-05	-0.0001162
AAF		2014-06-04	574	ASIA ASSET	1.9	6286.06	573	0.055556	6.4e-06	0.055549	573	29	5.92e-05	-0.274714	-0.257145	-0.165628	0.0555493	5.92e-05	0.0446853	0.0235002							0.0393093	-0.0001162	0.0011847	0.0555493							-0.257145	-0.0001162	-0.390873			-0.30038	-0.30038	0.0011849	5.92e-05	-0.0001162
AAF		2014-06-05	575	ASIA ASSET	1.8	6280.16	574	-0.052632	-0.000939	-0.051693	574	29	5.92e-05	-0.274714	-0.257145	-0.165628	-0.051693	5.92e-05	0.0446853	0.0235002							0.0393093	-0.0001162	0.0011847	-0.051693							-0.257145	-0.0001162	-0.402132			-0.30038	-0.30038	0.0011849	5.92e-05	-0.0001162
AAF		2014-06-06	576	ASIA ASSET	1.8	6279.14	575	0	-0.000162	0.000162	575	29	5.92e-05	-0.274714	-0.257145	-0.165628	0.0001624	5.92e-05	0.0446853	0.0235002							0.0393093	-0.0001162	0.0011847	0.0001624							-0.257145	-0.0001162	-0.330334			-0.30038	-0.30038	0.0011849	5.92e-05	-0.0001162
AAF		2014-06-09	577	ASIA ASSET	1.8	6287.03	576	0	0.001257	-0.001257	576	29	5.92e-05	-0.274714	-0.257145	-0.165628	-0.0012565	5.92e-05	0.0446853	0.0235002							0.0393093	-0.0001162	0.0011847	-0.0012565							-0.257145	-0.0001162	-0.0026023			-0.30038	-0.30038	0.0011849	5.92e-05	-0.0001162
AAF		2014-06-10	578	ASIA ASSET	1.8	6293.64	577	0	0.001051	-0.001051	577	29	5.92e-05	-0.274714	-0.257145	-0.165628	-0.0010514	5.92e-05	0.0446853	0.0235002							0.0393093	-0.0001162	0.0011847	-0.0010514							-0.257145	-0.0001162	0.0278551			-0.30038	-0.30038	0.0011849	5.92e-05	-0.0001162
AAF		2014-06-11	579	ASIA ASSET	1.8	6293.36	578	0	-4.5e-05	4.5e-05	578	29	5.92e-05	-0.274714	-0.257145	-0.165628	4.45e-05	5.92e-05	0.0446853	0.0235002							0.0393093	-0.0001162	0.0011847	4.45e-05							-0.257145	-0.0001162	-0.334916			-0.30038	-0.30038	0.0011849	5.92e-05	-0.0001162
AAF		2014-06-13	580	ASIA ASSET	1.9	6337.22	579	0.055556	0.006969	0.048586	579	29	5.92e-05	-0.274714	-0.257145	-0.165628	0.0485862	5.92e-05	0.0446853	0.0235002							0.0393093	-0.0001162	0.0011847	0.0485862							-0.257145	-0.0001162	-0.0599715			-0.30038	-0.30038	0.0011849	5.92e-05	-0.0001162
AAF		2014-06-16	581	ASIA ASSET	1.9	6344.1	580	0	0.001086	-0.001086	580	29	5.92e-05	-0.274714	-0.257145	-0.165628	-0.0010856	5.92e-05	0.0446853	0.0235002							0.0393093	-0.0001162	0.0011847	-0.0010856							-0.257145	-0.0001162	-0.0646604			-0.30038	-0.30038	0.0011849	5.92e-05	-0.0001162
AAF		2014-06-17	582	ASIA ASSET	1.8	6344.41	581	-0.052632	4.9e-05	-0.05268	581	30	-0.004926	-0.274714	-0.257145	4.07428	-0.0526805	-0.004926	0.0446853	0.0329006							0.0776512	0.0012162	-0.0985206	-0.0526805							-0.257145	0.0012162	2.28976			3.13655	3.13655	-0.0985207	-0.004926	0.0012162
AAF		2014-06-18	583	ASIA ASSET	1.8	6317.61	582	0	-0.004224	0.004224	582	30	-0.004926	-0.274714	-0.257145	4.07428	0.0042242	-0.004926	0.0446853	0.0329006							0.0776512	0.0012162	-0.0985206	0.0042242							-0.257145	0.0012162	1.63576			3.13655	3.13655	-0.0985207	-0.004926	0.0012162
AAF		2014-06-19	584	ASIA ASSET	1.8	6313.2	583	0	-0.000698	0.000698	583	30	-0.004926	-0.274714	-0.257145	4.07428	0.000698	-0.004926	0.0446853	0.0329006							0.0776512	0.0012162	-0.0985206	0.000698							-0.257145	0.0012162	1.01133			3.13655	3.13655	-0.0985207	-0.004926	0.0012162
AAF		2014-06-20	585	ASIA ASSET	1.8	6302.45	584	0	-0.001703	0.001703	584	30	-0.004926	-0.274714	-0.257145	4.07428	0.0017028	-0.004926	0.0446853	0.0329006							0.0776512	0.0012162	-0.0985206	0.0017028							-0.257145	0.0012162	1.46634			3.13655	3.13655	-0.0985207	-0.004926	0.0012162
AAF		2014-06-23	586	ASIA ASSET	1.9	6299.35	585	0.055556	-0.000492	0.056047	585	30	-0.004926	-0.274714	-0.257145	4.07428	0.0560475	-0.004926	0.0446853	0.0329006							0.0776512	0.0012162	-0.0985206	0.0560475							-0.257145	0.0012162	2.02396			3.13655	3.13655	-0.0985207	-0.004926	0.0012162
AAF		2014-06-24	587	ASIA ASSET	1.8	6310.87	586	-0.052632	0.001829	-0.05446	586	30	-0.004926	-0.274714	-0.257145	4.07428	-0.0544604	-0.004926	0.0446853	0.0329006							0.0776512	0.0012162	-0.0985206	-0.0544604							-0.257145	0.0012162	1.65574			3.13655	3.13655	-0.0985207	-0.004926	0.0012162
AAF		2014-06-25	588	ASIA ASSET	1.8	6321.55	587	0	0.001692	-0.001692	587	30	-0.004926	-0.274714	-0.257145	4.07428	-0.0016923	-0.004926	0.0446853	0.0329006							0.0776512	0.0012162	-0.0985206	-0.0016923							-0.257145	0.0012162	0.541392			3.13655	3.13655	-0.0985207	-0.004926	0.0012162
AAF		2014-06-26	589	ASIA ASSET	1.8	6328.16	588	0	0.001046	-0.001046	588	30	-0.004926	-0.274714	-0.257145	4.07428	-0.0010457	-0.004926	0.0446853	0.0329006							0.0776512	0.0012162	-0.0985206	-0.0010457							-0.257145	0.0012162	0.737065			3.13655	3.13655	-0.0985207	-0.004926	0.0012162
AAF		2014-06-27	590	ASIA ASSET	1.9	6363.49	589	0.055556	0.005583	0.049973	589	30	-0.004926	-0.274714	-0.257145	4.07428	0.0499725	-0.004926	0.0446853	0.0329006							0.0776512	0.0012162	-0.0985206	0.0499725							-0.257145	0.0012162	2.03896			3.13655	3.13655	-0.0985207	-0.004926	0.0012162
AAF		2014-06-30	591	ASIA ASSET	1.9	6378.62	590	0	0.002378	-0.002378	590	30	-0.004926	-0.274714	-0.257145	4.07428	-0.0023776	-0.004926	0.0446853	0.0329006							0.0776512	0.0012162	-0.0985206	-0.0023776							-0.257145	0.0012162	1.45837			3.13655	3.13655	-0.0985207	-0.004926	0.0012162
AAF		2014-07-01	592	ASIA ASSET	1.9	6376.01	591	0	-0.000409	0.000409	591	30	-0.004926	-0.274714	-0.257145	4.07428	0.0004092	-0.004926	0.0446853	0.0329006							0.0776512	0.0012162	-0.0985206	0.0004092							-0.257145	0.0012162	2.17546			3.13655	3.13655	-0.0985207	-0.004926	0.0012162
AAF		2014-07-02	593	ASIA ASSET	1.9	6432.52	592	0	0.008863	-0.008863	592	30	-0.004926	-0.274714	-0.257145	4.07428	-0.0088629	-0.004926	0.0446853	0.0329006							0.0776512	0.0012162	-0.0985206	-0.0088629							-0.257145	0.0012162	2.57032			3.13655	3.13655	-0.0985207	-0.004926	0.0012162
AAF		2014-07-03	594	ASIA ASSET	1.8	6467.28	593	-0.052632	0.005404	-0.058035	593	30	-0.004926	-0.274714	-0.257145	4.07428	-0.0580354	-0.004926	0.0446853	0.0329006							0.0776512	0.0012162	-0.0985206	-0.0580354							-0.257145	0.0012162	2.10676			3.13655	3.13655	-0.0985207	-0.004926	0.0012162
AAF		2014-07-04	595	ASIA ASSET	1.8	6477.51	594	0	0.001582	-0.001582	594	30	-0.004926	-0.274714	-0.257145	4.07428	-0.0015818	-0.004926	0.0446853	0.0329006							0.0776512	0.0012162	-0.0985206	-0.0015818							-0.257145	0.0012162	2.70904			3.13655	3.13655	-0.0985207	-0.004926	0.0012162
AAF		2014-07-07	596	ASIA ASSET	1.8	6499	595	0	0.003318	-0.003318	595	30	-0.004926	-0.274714	-0.257145	4.07428	-0.0033177	-0.004926	0.0446853	0.0329006							0.0776512	0.0012162	-0.0985206	-0.0033177							-0.257145	0.0012162	3.12887			3.13655	3.13655	-0.0985207	-0.004926	0.0012162
AAF		2014-07-08	597	ASIA ASSET	1.8	6565.81	596	0	0.01028	-0.01028	596	30	-0.004926	-0.274714	-0.257145	4.07428	-0.0102801	-0.004926	0.0446853	0.0329006							0.0776512	0.0012162	-0.0985206	-0.0102801							-0.257145	0.0012162	1.63417			3.13655	3.13655	-0.0985207	-0.004926	0.0012162
AAF		2014-07-09	598	ASIA ASSET	1.9	6613.84	597	0.055556	0.007315	0.04824	597	30	-0.004926	-0.274714	-0.257145	4.07428	0.0482404	-0.004926	0.0446853	0.0329006							0.0776512	0.0012162	-0.0985206	0.0482404							-0.257145	0.0012162	2.56243			3.13655	3.13655	-0.0985207	-0.004926	0.0012162
AAF		2014-07-10	599	ASIA ASSET	1.8	6668.86	598	-0.052632	0.008319	-0.06095	598	30	-0.004926	-0.274714	-0.257145	4.07428	-0.0609505	-0.004926	0.0446853	0.0329006							0.0776512	0.0012162	-0.0985206	-0.0609505							-0.257145	0.0012162	2.08526			3.13655	3.13655	-0.0985207	-0.004926	0.0012162
AAF		2014-07-11	600	ASIA ASSET	1.8	6661.4	599	0	-0.001119	0.001119	599	30	-0.004926	-0.274714	-0.257145	4.07428	0.0011186	-0.004926	0.0446853	0.0329006							0.0776512	0.0012162	-0.0985206	0.0011186							-0.257145	0.0012162	0.437741			3.13655	3.13655	-0.0985207	-0.004926	0.0012162
AAF		2014-07-14	601	ASIA ASSET	1.8	6699.03	600	0	0.005649	-0.005649	600	30	-0.004926	-0.274714	-0.257145	4.07428	-0.0056489	-0.004926	0.0446853	0.0329006							0.0776512	0.0012162	-0.0985206	-0.0056489							-0.257145	0.0012162	0.45944			3.13655	3.13655	-0.0985207	-0.004926	0.0012162
AAF		2014-07-15	602	ASIA ASSET	1.8	6727.79	601	0	0.004293	-0.004293	601	31	-0.003893	-0.274714	-0.257145	1.84753	-0.0042932	-0.0038931	0.0446853	0.0398437							0.0436665	0.0006512	-0.0778611	-0.0042932							-0.257145	0.0006512	0.510286			1.66716	1.66716	-0.0778608	-0.003893	0.0006512
AAF		2014-07-16	603	ASIA ASSET	1.8	6742.56	602	0	0.002195	-0.002195	602	31	-0.003893	-0.274714	-0.257145	1.84753	-0.0021954	-0.0038931	0.0446853	0.0398437							0.0436665	0.0006512	-0.0778611	-0.0021954							-0.257145	0.0006512	1.03618			1.66716	1.66716	-0.0778608	-0.003893	0.0006512
AAF		2014-07-17	604	ASIA ASSET	1.8	6721.87	603	0	-0.003069	0.003069	603	31	-0.003893	-0.274714	-0.257145	1.84753	0.0030686	-0.0038931	0.0446853	0.0398437							0.0436665	0.0006512	-0.0778611	0.0030686							-0.257145	0.0006512	0.360955			1.66716	1.66716	-0.0778608	-0.003893	0.0006512
AAF		2014-07-18	605	ASIA ASSET	1.7	6722.2	604	-0.055556	4.9e-05	-0.055605	604	31	-0.003893	-0.274714	-0.257145	1.84753	-0.0556046	-0.0038931	0.0446853	0.0398437							0.0436665	0.0006512	-0.0778611	-0.0556046							-0.257145	0.0006512	0.158617			1.66716	1.66716	-0.0778608	-0.003893	0.0006512
AAF		2014-07-21	606	ASIA ASSET	1.7	6756.52	605	0	0.005105	-0.005106	605	31	-0.003893	-0.274714	-0.257145	1.84753	-0.0051054	-0.0038931	0.0446853	0.0398437							0.0436665	0.0006512	-0.0778611	-0.0051054							-0.257145	0.0006512	1.09474			1.66716	1.66716	-0.0778608	-0.003893	0.0006512
AAF		2014-07-22	607	ASIA ASSET	1.7	6796.37	606	0	0.005898	-0.005898	606	31	-0.003893	-0.274714	-0.257145	1.84753	-0.005898	-0.0038931	0.0446853	0.0398437							0.0436665	0.0006512	-0.0778611	-0.005898							-0.257145	0.0006512	0.913365			1.66716	1.66716	-0.0778608	-0.003893	0.0006512
AAF		2014-07-23	608	ASIA ASSET	1.7	6783.98	607	0	-0.001823	0.001823	607	31	-0.003893	-0.274714	-0.257145	1.84753	0.0018231	-0.0038931	0.0446853	0.0398437							0.0436665	0.0006512	-0.0778611	0.0018231							-0.257145	0.0006512	1.13967			1.66716	1.66716	-0.0778608	-0.003893	0.0006512
AAF		2014-07-24	609	ASIA ASSET	1.7	6781.4	608	0	-0.00038	0.00038	608	31	-0.003893	-0.274714	-0.257145	1.84753	0.0003803	-0.0038931	0.0446853	0.0398437							0.0436665	0.0006512	-0.0778611	0.0003803							-0.257145	0.0006512	1.61212			1.66716	1.66716	-0.0778608	-0.003893	0.0006512
AAF		2014-07-25	610	ASIA ASSET	1.7	6783.64	609	0	0.00033	-0.00033	609	31	-0.003893	-0.274714	-0.257145	1.84753	-0.0003303	-0.0038931	0.0446853	0.0398437							0.0436665	0.0006512	-0.0778611	-0.0003303							-0.257145	0.0006512	0.107304			1.66716	1.66716	-0.0778608	-0.003893	0.0006512
AAF		2014-07-28	611	ASIA ASSET	1.7	6784.27	610	0	9.3e-05	-9.3e-05	610	31	-0.003893	-0.274714	-0.257145	1.84753	-9.29e-05	-0.0038931	0.0446853	0.0398437							0.0436665	0.0006512	-0.0778611	-9.29e-05							-0.257145	0.0006512	0.711528			1.66716	1.66716	-0.0778608	-0.003893	0.0006512
AAF		2014-07-30	612	ASIA ASSET	1.7	6801.84	611	0	0.00259	-0.00259	611	31	-0.003893	-0.274714	-0.257145	1.84753	-0.0025898	-0.0038931	0.0446853	0.0398437							0.0436665	0.0006512	-0.0778611	-0.0025898							-0.257145	0.0006512	1.07985			1.66716	1.66716	-0.0778608	-0.003893	0.0006512
AAF		2014-07-31	613	ASIA ASSET	1.6	6813.9	612	-0.058823	0.001773	-0.060596	612	31	-0.003893	-0.274714	-0.257145	1.84753	-0.0605966	-0.0038931	0.0446853	0.0398437							0.0436665	0.0006512	-0.0778611	-0.0605966							-0.257145	0.0006512	0.306014			1.66716	1.66716	-0.0778608	-0.003893	0.0006512
AAF		2014-08-01	614	ASIA ASSET	1.7	6810.13	613	0.0625	-0.000553	0.063053	613	31	-0.003893	-0.274714	-0.257145	1.84753	0.0630533	-0.0038931	0.0446853	0.0398437							0.0436665	0.0006512	-0.0778611	0.0630533							-0.257145	0.0006512	1.60166			1.66716	1.66716	-0.0778608	-0.003893	0.0006512
AAF		2014-08-04	615	ASIA ASSET	1.7	6822.15	614	0	0.001765	-0.001765	614	31	-0.003893	-0.274714	-0.257145	1.84753	-0.001765	-0.0038931	0.0446853	0.0398437							0.0436665	0.0006512	-0.0778611	-0.001765							-0.257145	0.0006512	0.961323			1.66716	1.66716	-0.0778608	-0.003893	0.0006512
AAF		2014-08-05	616	ASIA ASSET	1.6	6815.42	615	-0.058823	-0.000986	-0.057837	615	31	-0.003893	-0.274714	-0.257145	1.84753	-0.057837	-0.0038931	0.0446853	0.0398437							0.0436665	0.0006512	-0.0778611	-0.057837							-0.257145	0.0006512	0.969754			1.66716	1.66716	-0.0778608	-0.003893	0.0006512
AAF		2014-08-06	617	ASIA ASSET	1.6	6833.26	616	0	0.002618	-0.002618	616	31	-0.003893	-0.274714	-0.257145	1.84753	-0.0026176	-0.0038931	0.0446853	0.0398437							0.0436665	0.0006512	-0.0778611	-0.0026176							-0.257145	0.0006512	0.173107			1.66716	1.66716	-0.0778608	-0.003893	0.0006512
AAF		2014-08-07	618	ASIA ASSET	1.8	6908.18	617	0.125	0.010964	0.114036	617	31	-0.003893	-0.274714	-0.257145	1.84753	0.114036	-0.0038931	0.0446853	0.0398437							0.0436665	0.0006512	-0.0778611	0.114036							-0.257145	0.0006512	0.949688			1.66716	1.66716	-0.0778608	-0.003893	0.0006512
AAF		2014-08-08	619	ASIA ASSET	1.7	6918.23	618	-0.055556	0.001455	-0.05701	618	31	-0.003893	-0.274714	-0.257145	1.84753	-0.0570104	-0.0038931	0.0446853	0.0398437							0.0436665	0.0006512	-0.0778611	-0.0570104							-0.257145	0.0006512	1.15485			1.66716	1.66716	-0.0778608	-0.003893	0.0006512
AAF		2014-08-11	620	ASIA ASSET	1.7	6942.92	619	0	0.003569	-0.003569	619	31	-0.003893	-0.274714	-0.257145	1.84753	-0.0035688	-0.0038931	0.0446853	0.0398437							0.0436665	0.0006512	-0.0778611	-0.0035688							-0.257145	0.0006512	0.460705			1.66716	1.66716	-0.0778608	-0.003893	0.0006512
AAF		2014-08-12	621	ASIA ASSET	1.7	6947.9	620	0	0.000717	-0.000717	620	31	-0.003893	-0.274714	-0.257145	1.84753	-0.0007173	-0.0038931	0.0446853	0.0398437							0.0436665	0.0006512	-0.0778611	-0.0007173							-0.257145	0.0006512	0.911063			1.66716	1.66716	-0.0778608	-0.003893	0.0006512
AAF		2014-08-13	622	ASIA ASSET	1.7	6954.14	621	0	0.000898	-0.000898	621	32	-0.000674	-0.274714	-0.257145	0.147379	-0.0008981	-0.000674	0.0446853	0.0427735							0.0628623	7.34e-05	-0.0134792	-0.0008981							-0.257145	7.34e-05	-0.151176			0.187794	0.187794	-0.0134793	-0.000674	7.34e-05
AAF		2014-08-14	623	ASIA ASSET	1.7	6973.09	622	0	0.002725	-0.002725	622	32	-0.000674	-0.274714	-0.257145	0.147379	-0.002725	-0.000674	0.0446853	0.0427735							0.0628623	7.34e-05	-0.0134792	-0.002725							-0.257145	7.34e-05	-0.474976			0.187794	0.187794	-0.0134793	-0.000674	7.34e-05
AAF		2014-08-15	624	ASIA ASSET	1.8	6943.85	623	0.058823	-0.004193	0.063017	623	32	-0.000674	-0.274714	-0.257145	0.147379	0.0630167	-0.000674	0.0446853	0.0427735							0.0628623	7.34e-05	-0.0134792	0.0630167							-0.257145	7.34e-05	-0.514531			0.187794	0.187794	-0.0134793	-0.000674	7.34e-05
AAF		2014-08-18	625	ASIA ASSET	1.7	6974.71	624	-0.055556	0.004444	-0.06	624	32	-0.000674	-0.274714	-0.257145	0.147379	-0.0599998	-0.000674	0.0446853	0.0427735							0.0628623	7.34e-05	-0.0134792	-0.0599998							-0.257145	7.34e-05	-0.165763			0.187794	0.187794	-0.0134793	-0.000674	7.34e-05
AAF		2014-08-19	626	ASIA ASSET	1.7	6981.46	625	0	0.000968	-0.000968	625	32	-0.000674	-0.274714	-0.257145	0.147379	-0.0009677	-0.000674	0.0446853	0.0427735							0.0628623	7.34e-05	-0.0134792	-0.0009677							-0.257145	7.34e-05	-0.272959			0.187794	0.187794	-0.0134793	-0.000674	7.34e-05
AAF		2014-08-20	627	ASIA ASSET	1.7	6999.97	626	0	0.002651	-0.002651	626	32	-0.000674	-0.274714	-0.257145	0.147379	-0.0026513	-0.000674	0.0446853	0.0427735							0.0628623	7.34e-05	-0.0134792	-0.0026513							-0.257145	7.34e-05	-0.113742			0.187794	0.187794	-0.0134793	-0.000674	7.34e-05
AAF		2014-08-21	628	ASIA ASSET	1.7	7004.75	627	0	0.000683	-0.000683	627	32	-0.000674	-0.274714	-0.257145	0.147379	-0.0006828	-0.000674	0.0446853	0.0427735							0.0628623	7.34e-05	-0.0134792	-0.0006828							-0.257145	7.34e-05	-0.191927			0.187794	0.187794	-0.0134793	-0.000674	7.34e-05
AAF		2014-08-22	629	ASIA ASSET	1.7	7008.02	628	0	0.000467	-0.000467	628	32	-0.000674	-0.274714	-0.257145	0.147379	-0.0004668	-0.000674	0.0446853	0.0427735							0.0628623	7.34e-05	-0.0134792	-0.0004668							-0.257145	7.34e-05	-0.306913			0.187794	0.187794	-0.0134793	-0.000674	7.34e-05
AAF		2014-08-25	630	ASIA ASSET	1.6	6984.03	629	-0.058823	-0.003423	-0.0554	629	32	-0.000674	-0.274714	-0.257145	0.147379	-0.0554003	-0.000674	0.0446853	0.0427735							0.0628623	7.34e-05	-0.0134792	-0.0554003							-0.257145	7.34e-05	-0.238175			0.187794	0.187794	-0.0134793	-0.000674	7.34e-05
AAF		2014-08-26	631	ASIA ASSET	1.8	7013.32	630	0.125	0.004194	0.120806	630	32	-0.000674	-0.274714	-0.257145	0.147379	0.120806	-0.000674	0.0446853	0.0427735							0.0628623	7.34e-05	-0.0134792	0.120806							-0.257145	7.34e-05	-0.294162			0.187794	0.187794	-0.0134793	-0.000674	7.34e-05
AAF		2014-08-27	632	ASIA ASSET	1.7	6984.91	631	-0.055556	-0.004051	-0.051505	631	32	-0.000674	-0.274714	-0.257145	0.147379	-0.0515047	-0.000674	0.0446853	0.0427735							0.0628623	7.34e-05	-0.0134792	-0.0515047							-0.257145	7.34e-05	-0.251165			0.187794	0.187794	-0.0134793	-0.000674	7.34e-05
AAF		2014-08-28	633	ASIA ASSET	1.7	6991.76	632	0	0.000981	-0.000981	632	32	-0.000674	-0.274714	-0.257145	0.147379	-0.0009806	-0.000674	0.0446853	0.0427735							0.0628623	7.34e-05	-0.0134792	-0.0009806							-0.257145	7.34e-05	-0.25715			0.187794	0.187794	-0.0134793	-0.000674	7.34e-05
AAF		2014-08-29	634	ASIA ASSET	1.7	7034.09	633	0	0.006054	-0.006054	633	32	-0.000674	-0.274714	-0.257145	0.147379	-0.0060543	-0.000674	0.0446853	0.0427735							0.0628623	7.34e-05	-0.0134792	-0.0060543							-0.257145	7.34e-05	-0.374096			0.187794	0.187794	-0.0134793	-0.000674	7.34e-05
AAF		2014-09-01	635	ASIA ASSET	1.7	7030.89	634	0	-0.000455	0.000455	634	32	-0.000674	-0.274714	-0.257145	0.147379	0.0004549	-0.000674	0.0446853	0.0427735							0.0628623	7.34e-05	-0.0134792	0.0004549							-0.257145	7.34e-05	-0.219099			0.187794	0.187794	-0.0134793	-0.000674	7.34e-05
AAF		2014-09-02	636	ASIA ASSET	1.7	7024.82	635	0	-0.000863	0.000863	635	32	-0.000674	-0.274714	-0.257145	0.147379	0.0008634	-0.000674	0.0446853	0.0427735							0.0628623	7.34e-05	-0.0134792	0.0008634							-0.257145	7.34e-05	-0.307327			0.187794	0.187794	-0.0134793	-0.000674	7.34e-05
AAF		2014-09-03	637	ASIA ASSET	1.7	7047.1	636	0	0.003172	-0.003172	636	32	-0.000674	-0.274714	-0.257145	0.147379	-0.0031717	-0.000674	0.0446853	0.0427735							0.0628623	7.34e-05	-0.0134792	-0.0031717							-0.257145	7.34e-05	-0.462325			0.187794	0.187794	-0.0134793	-0.000674	7.34e-05
AAF		2014-09-04	638	ASIA ASSET	1.8	7060.6	637	0.058823	0.001916	0.056908	637	32	-0.000674	-0.274714	-0.257145	0.147379	0.0569078	-0.000674	0.0446853	0.0427735							0.0628623	7.34e-05	-0.0134792	0.0569078							-0.257145	7.34e-05	-0.227996			0.187794	0.187794	-0.0134793	-0.000674	7.34e-05
AAF		2014-09-05	639	ASIA ASSET	1.7	7087.41	638	-0.055556	0.003797	-0.059353	638	32	-0.000674	-0.274714	-0.257145	0.147379	-0.0593526	-0.000674	0.0446853	0.0427735							0.0628623	7.34e-05	-0.0134792	-0.0593526							-0.257145	7.34e-05	-0.146454			0.187794	0.187794	-0.0134793	-0.000674	7.34e-05
AAF		2014-09-09	640	ASIA ASSET	1.7	7123.44	639	0	0.005084	-0.005084	639	32	-0.000674	-0.274714	-0.257145	0.147379	-0.0050836	-0.000674	0.0446853	0.0427735							0.0628623	7.34e-05	-0.0134792	-0.0050836							-0.257145	7.34e-05	-0.255091			0.187794	0.187794	-0.0134793	-0.000674	7.34e-05
AAF		2014-09-10	641	ASIA ASSET	1.7	7163.25	640	0	0.005589	-0.005589	640	32	-0.000674	-0.274714	-0.257145	0.147379	-0.0055887	-0.000674	0.0446853	0.0427735							0.0628623	7.34e-05	-0.0134792	-0.0055887							-0.257145	7.34e-05	-0.201919			0.187794	0.187794	-0.0134793	-0.000674	7.34e-05
AAF		2014-09-11	642	ASIA ASSET	1.8	7199.25	641	0.058823	0.005026	0.053798	641	33	0.0023333	-0.274714	-0.257145	0.914317	0.0537977	0.0023333	0.0446853	0.0361296							0.0435537	0.0003876	0.0466665	0.0537977							-0.257145	0.0003876	0.482314			0.977877	0.977877	0.0466667	0.0023333	0.0003876
AAF		2014-09-12	643	ASIA ASSET	1.7	7218.68	642	-0.055556	0.002699	-0.058254	642	33	0.0023333	-0.274714	-0.257145	0.914317	-0.0582544	0.0023333	0.0446853	0.0361296							0.0435537	0.0003876	0.0466665	-0.0582544							-0.257145	0.0003876	0.262198			0.977877	0.977877	0.0466667	0.0023333	0.0003876
AAF		2014-09-15	644	ASIA ASSET	1.8	7174.97	643	0.058823	-0.006055	0.064879	643	33	0.0023333	-0.274714	-0.257145	0.914317	0.0648786	0.0023333	0.0446853	0.0361296							0.0435537	0.0003876	0.0466665	0.0648786							-0.257145	0.0003876	0.418812			0.977877	0.977877	0.0466667	0.0023333	0.0003876
AAF		2014-09-16	645	ASIA ASSET	1.8	7176.1	644	0	0.000158	-0.000158	644	33	0.0023333	-0.274714	-0.257145	0.914317	-0.0001575	0.0023333	0.0446853	0.0361296							0.0435537	0.0003876	0.0466665	-0.0001575							-0.257145	0.0003876	0.533248			0.977877	0.977877	0.0466667	0.0023333	0.0003876
AAF		2014-09-17	646	ASIA ASSET	1.7	7179.2	645	-0.055556	0.000432	-0.055987	645	33	0.0023333	-0.274714	-0.257145	0.914317	-0.0559875	0.0023333	0.0446853	0.0361296							0.0435537	0.0003876	0.0466665	-0.0559875							-0.257145	0.0003876	0.252775			0.977877	0.977877	0.0466667	0.0023333	0.0003876
AAF		2014-09-18	647	ASIA ASSET	1.7	7206.9	646	0	0.003858	-0.003858	646	33	0.0023333	-0.274714	-0.257145	0.914317	-0.0038583	0.0023333	0.0446853	0.0361296							0.0435537	0.0003876	0.0466665	-0.0038583							-0.257145	0.0003876	0.34327			0.977877	0.977877	0.0466667	0.0023333	0.0003876
AAF		2014-09-19	648	ASIA ASSET	1.7	7234.92	647	0	0.003888	-0.003888	647	33	0.0023333	-0.274714	-0.257145	0.914317	-0.0038879	0.0023333	0.0446853	0.0361296							0.0435537	0.0003876	0.0466665	-0.0038879							-0.257145	0.0003876	0.133942			0.977877	0.977877	0.0466667	0.0023333	0.0003876
AAF		2014-09-22	649	ASIA ASSET	1.7	7256.41	648	0	0.00297	-0.00297	648	33	0.0023333	-0.274714	-0.257145	0.914317	-0.0029703	0.0023333	0.0446853	0.0361296							0.0435537	0.0003876	0.0466665	-0.0029703							-0.257145	0.0003876	0.208146			0.977877	0.977877	0.0466667	0.0023333	0.0003876
AAF		2014-09-23	650	ASIA ASSET	1.7	7260.64	649	0	0.000583	-0.000583	649	33	0.0023333	-0.274714	-0.257145	0.914317	-0.0005829	0.0023333	0.0446853	0.0361296							0.0435537	0.0003876	0.0466665	-0.0005829							-0.257145	0.0003876	0.560319			0.977877	0.977877	0.0466667	0.0023333	0.0003876
AAF		2014-09-24	651	ASIA ASSET	1.7	7254.43	650	0	-0.000855	0.000855	650	33	0.0023333	-0.274714	-0.257145	0.914317	0.0008553	0.0023333	0.0446853	0.0361296							0.0435537	0.0003876	0.0466665	0.0008553							-0.257145	0.0003876	0.570301			0.977877	0.977877	0.0466667	0.0023333	0.0003876
AAF		2014-09-25	652	ASIA ASSET	1.7	7232.98	651	0	-0.002957	0.002957	651	33	0.0023333	-0.274714	-0.257145	0.914317	0.0029568	0.0023333	0.0446853	0.0361296							0.0435537	0.0003876	0.0466665	0.0029568							-0.257145	0.0003876	0.582693			0.977877	0.977877	0.0466667	0.0023333	0.0003876
AAF		2014-09-26	653	ASIA ASSET	1.8	7233.71	652	0.058823	0.000101	0.058722	652	33	0.0023333	-0.274714	-0.257145	0.914317	0.0587226	0.0023333	0.0446853	0.0361296							0.0435537	0.0003876	0.0466665	0.0587226							-0.257145	0.0003876	-0.0018092			0.977877	0.977877	0.0466667	0.0023333	0.0003876
AAF		2014-09-29	654	ASIA ASSET	1.8	7238.16	653	0	0.000615	-0.000615	653	33	0.0023333	-0.274714	-0.257145	0.914317	-0.0006152	0.0023333	0.0446853	0.0361296							0.0435537	0.0003876	0.0466665	-0.0006152							-0.257145	0.0003876	0.240505			0.977877	0.977877	0.0466667	0.0023333	0.0003876
AAF		2014-09-30	655	ASIA ASSET	1.8	7252.14	654	0	0.001931	-0.001931	654	33	0.0023333	-0.274714	-0.257145	0.914317	-0.0019314	0.0023333	0.0446853	0.0361296							0.0435537	0.0003876	0.0466665	-0.0019314							-0.257145	0.0003876	-0.004798			0.977877	0.977877	0.0466667	0.0023333	0.0003876
AAF		2014-10-01	656	ASIA ASSET	1.8	7293.08	655	0	0.005645	-0.005645	655	33	0.0023333	-0.274714	-0.257145	0.914317	-0.0056452	0.0023333	0.0446853	0.0361296							0.0435537	0.0003876	0.0466665	-0.0056452							-0.257145	0.0003876	0.512273			0.977877	0.977877	0.0466667	0.0023333	0.0003876
AAF		2014-10-02	657	ASIA ASSET	1.8	7351.05	656	0	0.007949	-0.007949	656	33	0.0023333	-0.274714	-0.257145	0.914317	-0.0079486	0.0023333	0.0446853	0.0361296							0.0435537	0.0003876	0.0466665	-0.0079486							-0.257145	0.0003876	0.544824			0.977877	0.977877	0.0466667	0.0023333	0.0003876
AAF		2014-10-03	658	ASIA ASSET	1.7	7406.6	657	-0.055556	0.007557	-0.063112	657	33	0.0023333	-0.274714	-0.257145	0.914317	-0.0631123	0.0023333	0.0446853	0.0361296							0.0435537	0.0003876	0.0466665	-0.0631123							-0.257145	0.0003876	0.804227			0.977877	0.977877	0.0466667	0.0023333	0.0003876
AAF		2014-10-07	659	ASIA ASSET	1.7	7396.01	658	0	-0.00143	0.00143	658	33	0.0023333	-0.274714	-0.257145	0.914317	0.0014299	0.0023333	0.0446853	0.0361296							0.0435537	0.0003876	0.0466665	0.0014299							-0.257145	0.0003876	-0.0784204			0.977877	0.977877	0.0466667	0.0023333	0.0003876
AAF		2014-10-09	660	ASIA ASSET	1.8	7386.08	659	0.058823	-0.001343	0.060166	659	33	0.0023333	-0.274714	-0.257145	0.914317	0.0601661	0.0023333	0.0446853	0.0361296							0.0435537	0.0003876	0.0466665	0.0601661							-0.257145	0.0003876	0.20558			0.977877	0.977877	0.0466667	0.0023333	0.0003876
AAF		2014-10-10	661	ASIA ASSET	1.8	7321	660	0	-0.008811	0.008811	660	33	0.0023333	-0.274714	-0.257145	0.914317	0.0088112	0.0023333	0.0446853	0.0361296							0.0435537	0.0003876	0.0466665	0.0088112							-0.257145	0.0003876	0.439096			0.977877	0.977877	0.0466667	0.0023333	0.0003876
AAF		2014-10-13	662	ASIA ASSET	1.6	7184.22	661	-0.111111	-0.018683	-0.092428	661	34	-0.0058509	-0.274714	-0.257145	2.55544	-0.0924279	-0.0058509	0.0446853	0.0337378							0.0413855	0.0008353	-0.117018	-0.0924279							-0.257145	0.0008353	1.8881			2.10483	2.10483	-0.117018	-0.0058509	0.0008353
AAF		2014-10-14	663	ASIA ASSET	1.7	7205.47	662	0.0625	0.002958	0.059542	662	34	-0.0058509	-0.274714	-0.257145	2.55544	0.0595421	-0.0058509	0.0446853	0.0337378							0.0413855	0.0008353	-0.117018	0.0595421							-0.257145	0.0008353	-0.050358			2.10483	2.10483	-0.117018	-0.0058509	0.0008353
AAF		2014-10-15	664	ASIA ASSET	1.7	7288.83	663	0	0.011569	-0.011569	663	34	-0.0058509	-0.274714	-0.257145	2.55544	-0.011569	-0.0058509	0.0446853	0.0337378							0.0413855	0.0008353	-0.117018	-0.011569							-0.257145	0.0008353	-0.0155141			2.10483	2.10483	-0.117018	-0.0058509	0.0008353
AAF		2014-10-16	665	ASIA ASSET	1.7	7257.07	664	0	-0.004357	0.004357	664	34	-0.0058509	-0.274714	-0.257145	2.55544	0.0043574	-0.0058509	0.0446853	0.0337378							0.0413855	0.0008353	-0.117018	0.0043574							-0.257145	0.0008353	0.240481			2.10483	2.10483	-0.117018	-0.0058509	0.0008353
AAF		2014-10-17	666	ASIA ASSET	1.7	7234.47	665	0	-0.003114	0.003114	665	34	-0.0058509	-0.274714	-0.257145	2.55544	0.0031142	-0.0058509	0.0446853	0.0337378							0.0413855	0.0008353	-0.117018	0.0031142							-0.257145	0.0008353	1.25778			2.10483	2.10483	-0.117018	-0.0058509	0.0008353
AAF		2014-10-20	667	ASIA ASSET	1.7	7213.45	666	0	-0.002905	0.002905	666	34	-0.0058509	-0.274714	-0.257145	2.55544	0.0029055	-0.0058509	0.0446853	0.0337378							0.0413855	0.0008353	-0.117018	0.0029055							-0.257145	0.0008353	0.962548			2.10483	2.10483	-0.117018	-0.0058509	0.0008353
AAF		2014-10-21	668	ASIA ASSET	1.7	7161.16	667	0	-0.007249	0.007249	667	34	-0.0058509	-0.274714	-0.257145	2.55544	0.007249	-0.0058509	0.0446853	0.0337378							0.0413855	0.0008353	-0.117018	0.007249							-0.257145	0.0008353	1.48512			2.10483	2.10483	-0.117018	-0.0058509	0.0008353
AAF		2014-10-23	669	ASIA ASSET	1.8	7189.51	668	0.058823	0.003959	0.054865	668	34	-0.0058509	-0.274714	-0.257145	2.55544	0.0548646	-0.0058509	0.0446853	0.0337378							0.0413855	0.0008353	-0.117018	0.0548646							-0.257145	0.0008353	0.0125802			2.10483	2.10483	-0.117018	-0.0058509	0.0008353
AAF		2014-10-24	670	ASIA ASSET	1.8	7213.48	669	0	0.003334	-0.003334	669	34	-0.0058509	-0.274714	-0.257145	2.55544	-0.003334	-0.0058509	0.0446853	0.0337378							0.0413855	0.0008353	-0.117018	-0.003334							-0.257145	0.0008353	1.90776			2.10483	2.10483	-0.117018	-0.0058509	0.0008353
AAF		2014-10-27	671	ASIA ASSET	1.8	7221.08	670	0	0.001054	-0.001054	670	34	-0.0058509	-0.274714	-0.257145	2.55544	-0.0010536	-0.0058509	0.0446853	0.0337378							0.0413855	0.0008353	-0.117018	-0.0010536							-0.257145	0.0008353	0.370163			2.10483	2.10483	-0.117018	-0.0058509	0.0008353
AAF		2014-10-28	672	ASIA ASSET	1.7	7227.12	671	-0.055556	0.000836	-0.056392	671	34	-0.0058509	-0.274714	-0.257145	2.55544	-0.0563919	-0.0058509	0.0446853	0.0337378							0.0413855	0.0008353	-0.117018	-0.0563919							-0.257145	0.0008353	0.962094			2.10483	2.10483	-0.117018	-0.0058509	0.0008353
AAF		2014-10-29	673	ASIA ASSET	1.7	7265.9	672	0	0.005366	-0.005366	672	34	-0.0058509	-0.274714	-0.257145	2.55544	-0.0053658	-0.0058509	0.0446853	0.0337378							0.0413855	0.0008353	-0.117018	-0.0053658							-0.257145	0.0008353	0.45423			2.10483	2.10483	-0.117018	-0.0058509	0.0008353
AAF		2014-10-30	674	ASIA ASSET	1.7	7294.41	673	0	0.003924	-0.003924	673	34	-0.0058509	-0.274714	-0.257145	2.55544	-0.0039238	-0.0058509	0.0446853	0.0337378							0.0413855	0.0008353	-0.117018	-0.0039238							-0.257145	0.0008353	1.28584			2.10483	2.10483	-0.117018	-0.0058509	0.0008353
AAF		2014-10-31	675	ASIA ASSET	1.7	7326.81	674	0	0.004442	-0.004442	674	34	-0.0058509	-0.274714	-0.257145	2.55544	-0.0044417	-0.0058509	0.0446853	0.0337378							0.0413855	0.0008353	-0.117018	-0.0044417							-0.257145	0.0008353	1.49162			2.10483	2.10483	-0.117018	-0.0058509	0.0008353
AAF		2014-11-03	676	ASIA ASSET	1.7	7353.15	675	0	0.003595	-0.003595	675	34	-0.0058509	-0.274714	-0.257145	2.55544	-0.003595	-0.0058509	0.0446853	0.0337378							0.0413855	0.0008353	-0.117018	-0.003595							-0.257145	0.0008353	1.86397			2.10483	2.10483	-0.117018	-0.0058509	0.0008353
AAF		2014-11-04	677	ASIA ASSET	1.7	7320.89	676	0	-0.004387	0.004387	676	34	-0.0058509	-0.274714	-0.257145	2.55544	0.0043872	-0.0058509	0.0446853	0.0337378							0.0413855	0.0008353	-0.117018	0.0043872							-0.257145	0.0008353	1.49389			2.10483	2.10483	-0.117018	-0.0058509	0.0008353
AAF		2014-11-05	678	ASIA ASSET	1.7	7358.46	677	0	0.005132	-0.005132	677	34	-0.0058509	-0.274714	-0.257145	2.55544	-0.0051318	-0.0058509	0.0446853	0.0337378							0.0413855	0.0008353	-0.117018	-0.0051318							-0.257145	0.0008353	-0.0151654			2.10483	2.10483	-0.117018	-0.0058509	0.0008353
AAF		2014-11-07	679	ASIA ASSET	1.7	7416.15	678	0	0.00784	-0.00784	678	34	-0.0058509	-0.274714	-0.257145	2.55544	-0.0078399	-0.0058509	0.0446853	0.0337378							0.0413855	0.0008353	-0.117018	-0.0078399							-0.257145	0.0008353	1.31847			2.10483	2.10483	-0.117018	-0.0058509	0.0008353
AAF		2014-11-10	680	ASIA ASSET	1.7	7403.38	679	0	-0.001722	0.001722	679	34	-0.0058509	-0.274714	-0.257145	2.55544	0.0017219	-0.0058509	0.0446853	0.0337378							0.0413855	0.0008353	-0.117018	0.0017219							-0.257145	0.0008353	0.669037			2.10483	2.10483	-0.117018	-0.0058509	0.0008353
AAF		2014-11-11	681	ASIA ASSET	1.6	7412.72	680	-0.058823	0.001262	-0.060085	680	34	-0.0058509	-0.274714	-0.257145	2.55544	-0.0600851	-0.0058509	0.0446853	0.0337378							0.0413855	0.0008353	-0.117018	-0.0600851							-0.257145	0.0008353	0.963788			2.10483	2.10483	-0.117018	-0.0058509	0.0008353
AAF		2014-11-12	682	ASIA ASSET	1.7	7469.41	681	0.0625	0.007648	0.054852	681	35	0.0108576	-0.274714	-0.257145	3.86034	0.0548522	0.0108576	0.0446853	0.0397144							0.0407716	0.0015397	0.217152	0.0548522							-0.257145	0.0015397	2.6964			3.86311	3.86311	0.217153	0.0108576	0.0015397
AAF		2014-11-13	683	ASIA ASSET	1.7	7479.69	682	0	0.001376	-0.001376	682	35	0.0108576	-0.274714	-0.257145	3.86034	-0.0013763	0.0108576	0.0446853	0.0397144							0.0407716	0.0015397	0.217152	-0.0013763							-0.257145	0.0015397	0.0635562			3.86311	3.86311	0.217153	0.0108576	0.0015397
AAF		2014-11-14	684	ASIA ASSET	1.7	7501.09	683	0	0.002861	-0.002861	683	35	0.0108576	-0.274714	-0.257145	3.86034	-0.0028611	0.0108576	0.0446853	0.0397144							0.0407716	0.0015397	0.217152	-0.0028611							-0.257145	0.0015397	3.85145			3.86311	3.86311	0.217153	0.0108576	0.0015397
AAF		2014-11-17	685	ASIA ASSET	1.8	7524	684	0.058823	0.003054	0.055769	684	35	0.0108576	-0.274714	-0.257145	3.86034	0.0557693	0.0108576	0.0446853	0.0397144							0.0407716	0.0015397	0.217152	0.0557693							-0.257145	0.0015397	1.43155			3.86311	3.86311	0.217153	0.0108576	0.0015397
AAF		2014-11-18	686	ASIA ASSET	1.9	7548.23	685	0.055556	0.00322	0.052335	685	35	0.0108576	-0.274714	-0.257145	3.86034	0.0523351	0.0108576	0.0446853	0.0397144							0.0407716	0.0015397	0.217152	0.0523351							-0.257145	0.0015397	3.2701			3.86311	3.86311	0.217153	0.0108576	0.0015397
AAF		2014-11-19	687	ASIA ASSET	1.9	7525.1	686	0	-0.003064	0.003064	686	35	0.0108576	-0.274714	-0.257145	3.86034	0.0030643	0.0108576	0.0446853	0.0397144							0.0407716	0.0015397	0.217152	0.0030643							-0.257145	0.0015397	0.535312			3.86311	3.86311	0.217153	0.0108576	0.0015397
AAF		2014-11-20	688	ASIA ASSET	1.9	7530.33	687	0	0.000695	-0.000695	687	35	0.0108576	-0.274714	-0.257145	3.86034	-0.000695	0.0108576	0.0446853	0.0397144							0.0407716	0.0015397	0.217152	-0.000695							-0.257145	0.0015397	3.29854			3.86311	3.86311	0.217153	0.0108576	0.0015397
AAF		2014-11-21	689	ASIA ASSET	1.9	7401.62	688	0	-0.017092	0.017092	688	35	0.0108576	-0.274714	-0.257145	3.86034	0.0170922	0.0108576	0.0446853	0.0397144							0.0407716	0.0015397	0.217152	0.0170922							-0.257145	0.0015397	0.0744138			3.86311	3.86311	0.217153	0.0108576	0.0015397
AAF		2014-11-24	690	ASIA ASSET	1.8	7235.25	689	-0.052632	-0.022478	-0.030154	689	35	0.0108576	-0.274714	-0.257145	3.86034	-0.0301541	0.0108576	0.0446853	0.0397144							0.0407716	0.0015397	0.217152	-0.0301541							-0.257145	0.0015397	2.54598			3.86311	3.86311	0.217153	0.0108576	0.0015397
AAF		2014-11-25	691	ASIA ASSET	1.7	7239.36	690	-0.055556	0.000568	-0.056124	690	35	0.0108576	-0.274714	-0.257145	3.86034	-0.0561236	0.0108576	0.0446853	0.0397144							0.0407716	0.0015397	0.217152	-0.0561236							-0.257145	0.0015397	2.3407			3.86311	3.86311	0.217153	0.0108576	0.0015397
AAF		2014-11-26	692	ASIA ASSET	1.7	7179.72	691	0	-0.008238	0.008238	691	35	0.0108576	-0.274714	-0.257145	3.86034	0.0082382	0.0108576	0.0446853	0.0397144							0.0407716	0.0015397	0.217152	0.0082382							-0.257145	0.0015397	3.33485			3.86311	3.86311	0.217153	0.0108576	0.0015397
AAF		2014-11-27	693	ASIA ASSET	1.7	7115.89	692	0	-0.00889	0.00889	692	35	0.0108576	-0.274714	-0.257145	3.86034	0.0088903	0.0108576	0.0446853	0.0397144							0.0407716	0.0015397	0.217152	0.0088903							-0.257145	0.0015397	0.936838			3.86311	3.86311	0.217153	0.0108576	0.0015397
AAF		2014-11-28	694	ASIA ASSET	1.8	7153.9	693	0.058823	0.005342	0.053482	693	35	0.0108576	-0.274714	-0.257145	3.86034	0.0534819	0.0108576	0.0446853	0.0397144							0.0407716	0.0015397	0.217152	0.0534819							-0.257145	0.0015397	3.44102			3.86311	3.86311	0.217153	0.0108576	0.0015397
AAF		2014-12-01	695	ASIA ASSET	2	7275.68	694	0.111111	0.017023	0.094088	694	35	0.0108576	-0.274714	-0.257145	3.86034	0.0940882	0.0108576	0.0446853	0.0397144							0.0407716	0.0015397	0.217152	0.0940882							-0.257145	0.0015397	3.38298			3.86311	3.86311	0.217153	0.0108576	0.0015397
AAF		2014-12-02	696	ASIA ASSET	2	7230.58	695	0	-0.006199	0.006199	695	35	0.0108576	-0.274714	-0.257145	3.86034	0.0061987	0.0108576	0.0446853	0.0397144							0.0407716	0.0015397	0.217152	0.0061987							-0.257145	0.0015397	3.86323			3.86311	3.86311	0.217153	0.0108576	0.0015397
AAF		2014-12-03	697	ASIA ASSET	2	7274.43	696	0	0.006065	-0.006065	696	35	0.0108576	-0.274714	-0.257145	3.86034	-0.0060645	0.0108576	0.0446853	0.0397144							0.0407716	0.0015397	0.217152	-0.0060645							-0.257145	0.0015397	3.38431			3.86311	3.86311	0.217153	0.0108576	0.0015397
AAF		2014-12-04	698	ASIA ASSET	1.9	7254.8	697	-0.05	-0.002698	-0.047302	697	35	0.0108576	-0.274714	-0.257145	3.86034	-0.0473015	0.0108576	0.0446853	0.0397144							0.0407716	0.0015397	0.217152	-0.0473015							-0.257145	0.0015397	2.59112			3.86311	3.86311	0.217153	0.0108576	0.0015397
AAF		2014-12-05	699	ASIA ASSET	1.9	7238.92	698	0	-0.002189	0.002189	698	35	0.0108576	-0.274714	-0.257145	3.86034	0.0021889	0.0108576	0.0446853	0.0397144							0.0407716	0.0015397	0.217152	0.0021889							-0.257145	0.0015397	1.63799			3.86311	3.86311	0.217153	0.0108576	0.0015397
AAF		2014-12-08	700	ASIA ASSET	2	7241.47	699	0.052632	0.000352	0.052279	699	35	0.0108576	-0.274714	-0.257145	3.86034	0.0522794	0.0108576	0.0446853	0.0397144							0.0407716	0.0015397	0.217152	0.0522794							-0.257145	0.0015397	1.86059			3.86311	3.86311	0.217153	0.0108576	0.0015397
AAF		2014-12-09	701	ASIA ASSET	1.9	7217.94	700	-0.05	-0.003249	-0.046751	700	35	0.0108576	-0.274714	-0.257145	3.86034	-0.0467506	0.0108576	0.0446853	0.0397144							0.0407716	0.0015397	0.217152	-0.0467506							-0.257145	0.0015397	0.921437			3.86311	3.86311	0.217153	0.0108576	0.0015397
AAF		2014-12-10	702	ASIA ASSET	2	7254.28	701	0.052632	0.005035	0.047597	701	36	0.0008137	-0.274714	-0.257145	-0.234689	0.0475969	0.0008137	0.0446853	0.035066							0.0385908	1.26e-05	0.0162738	0.0475969							-0.257145	1.26e-05	0.172069			0.0311975	0.0311975	0.0162735	0.0008137	1.26e-05
AAF		2014-12-11	703	ASIA ASSET	1.9	7243.34	702	-0.05	-0.001508	-0.048492	702	36	0.0008137	-0.274714	-0.257145	-0.234689	-0.0484919	0.0008137	0.0446853	0.035066							0.0385908	1.26e-05	0.0162738	-0.0484919							-0.257145	1.26e-05	-0.0833785			0.0311975	0.0311975	0.0162735	0.0008137	1.26e-05
AAF		2014-12-12	704	ASIA ASSET	1.9	7236.37	703	0	-0.000962	0.000962	703	36	0.0008137	-0.274714	-0.257145	-0.234689	0.0009622	0.0008137	0.0446853	0.035066							0.0385908	1.26e-05	0.0162738	0.0009622							-0.257145	1.26e-05	0.0784006			0.0311975	0.0311975	0.0162735	0.0008137	1.26e-05
AAF		2014-12-15	705	ASIA ASSET	1.8	7230.26	704	-0.052632	-0.000844	-0.051787	704	36	0.0008137	-0.274714	-0.257145	-0.234689	-0.0517872	0.0008137	0.0446853	0.035066							0.0385908	1.26e-05	0.0162738	-0.0517872							-0.257145	1.26e-05	0.0357027			0.0311975	0.0311975	0.0162735	0.0008137	1.26e-05
AAF		2014-12-16	706	ASIA ASSET	1.8	7223.56	705	0	-0.000927	0.000927	705	36	0.0008137	-0.274714	-0.257145	-0.234689	0.0009266	0.0008137	0.0446853	0.035066							0.0385908	1.26e-05	0.0162738	0.0009266							-0.257145	1.26e-05	-0.0845397			0.0311975	0.0311975	0.0162735	0.0008137	1.26e-05
AAF		2014-12-17	707	ASIA ASSET	1.9	7199.73	706	0.055556	-0.003299	0.058855	706	36	0.0008137	-0.274714	-0.257145	-0.234689	0.0588545	0.0008137	0.0446853	0.035066							0.0385908	1.26e-05	0.0162738	0.0588545							-0.257145	1.26e-05	0.177947			0.0311975	0.0311975	0.0162735	0.0008137	1.26e-05
AAF		2014-12-18	708	ASIA ASSET	1.9	7230.52	707	0	0.004277	-0.004277	707	36	0.0008137	-0.274714	-0.257145	-0.234689	-0.0042766	0.0008137	0.0446853	0.035066							0.0385908	1.26e-05	0.0162738	-0.0042766							-0.257145	1.26e-05	-0.0372406			0.0311975	0.0311975	0.0162735	0.0008137	1.26e-05
AAF		2014-12-19	709	ASIA ASSET	1.9	7252.6	708	0	0.003054	-0.003054	708	36	0.0008137	-0.274714	-0.257145	-0.234689	-0.0030537	0.0008137	0.0446853	0.035066							0.0385908	1.26e-05	0.0162738	-0.0030537							-0.257145	1.26e-05	0.138659			0.0311975	0.0311975	0.0162735	0.0008137	1.26e-05
AAF		2014-12-22	710	ASIA ASSET	1.8	7251.57	709	-0.052632	-0.000142	-0.05249	709	36	0.0008137	-0.274714	-0.257145	-0.234689	-0.0524895	0.0008137	0.0446853	0.035066							0.0385908	1.26e-05	0.0162738	-0.0524895							-0.257145	1.26e-05	0.179114			0.0311975	0.0311975	0.0162735	0.0008137	1.26e-05
AAF		2014-12-24	711	ASIA ASSET	1.9	7263.25	710	0.055556	0.001611	0.053945	710	36	0.0008137	-0.274714	-0.257145	-0.234689	0.0539448	0.0008137	0.0446853	0.035066							0.0385908	1.26e-05	0.0162738	0.0539448							-0.257145	1.26e-05	-0.166731			0.0311975	0.0311975	0.0162735	0.0008137	1.26e-05
AAF		2014-12-26	712	ASIA ASSET	1.9	7309.03	711	0	0.006303	-0.006303	711	36	0.0008137	-0.274714	-0.257145	-0.234689	-0.006303	0.0008137	0.0446853	0.035066							0.0385908	1.26e-05	0.0162738	-0.006303							-0.257145	1.26e-05	0.0837464			0.0311975	0.0311975	0.0162735	0.0008137	1.26e-05
AAF		2014-12-29	713	ASIA ASSET	1.9	7287.59	712	0	-0.002933	0.002933	712	36	0.0008137	-0.274714	-0.257145	-0.234689	0.0029333	0.0008137	0.0446853	0.035066							0.0385908	1.26e-05	0.0162738	0.0029333							-0.257145	1.26e-05	0.0068528			0.0311975	0.0311975	0.0162735	0.0008137	1.26e-05
AAF		2014-12-30	714	ASIA ASSET	1.9	7291.33	713	0	0.000513	-0.000513	713	36	0.0008137	-0.274714	-0.257145	-0.234689	-0.0005132	0.0008137	0.0446853	0.035066							0.0385908	1.26e-05	0.0162738	-0.0005132							-0.257145	1.26e-05	0.0106731			0.0311975	0.0311975	0.0162735	0.0008137	1.26e-05
AAF		2014-12-31	715	ASIA ASSET	1.9	7298.95	714	0	0.001045	-0.001045	714	36	0.0008137	-0.274714	-0.257145	-0.234689	-0.0010451	0.0008137	0.0446853	0.035066							0.0385908	1.26e-05	0.0162738	-0.0010451							-0.257145	1.26e-05	0.0623649			0.0311975	0.0311975	0.0162735	0.0008137	1.26e-05
AAF		2015-01-02	716	ASIA ASSET	1.9	7348.39	715	0	0.006774	-0.006774	715	36	0.0008137	-0.274714	-0.257145	-0.234689	-0.0067736	0.0008137	0.0446853	0.035066							0.0385908	1.26e-05	0.0162738	-0.0067736							-0.257145	1.26e-05	0.0348891			0.0311975	0.0311975	0.0162735	0.0008137	1.26e-05
AAF		2015-01-06	717	ASIA ASSET	2	7420.14	716	0.052632	0.009764	0.042868	716	36	0.0008137	-0.274714	-0.257145	-0.234689	0.0428677	0.0008137	0.0446853	0.035066							0.0385908	1.26e-05	0.0162738	0.0428677							-0.257145	1.26e-05	-0.15812			0.0311975	0.0311975	0.0162735	0.0008137	1.26e-05
AAF		2015-01-07	718	ASIA ASSET	1.9	7438.52	717	-0.05	0.002477	-0.052477	717	36	0.0008137	-0.274714	-0.257145	-0.234689	-0.0524771	0.0008137	0.0446853	0.035066							0.0385908	1.26e-05	0.0162738	-0.0524771							-0.257145	1.26e-05	0.0340754			0.0311975	0.0311975	0.0162735	0.0008137	1.26e-05
AAF		2015-01-08	719	ASIA ASSET	2	7497.6	718	0.052632	0.007942	0.044689	718	36	0.0008137	-0.274714	-0.257145	-0.234689	0.0446891	0.0008137	0.0446853	0.035066							0.0385908	1.26e-05	0.0162738	0.0446891							-0.257145	1.26e-05	-0.0591879			0.0311975	0.0311975	0.0162735	0.0008137	1.26e-05
AAF		2015-01-09	720	ASIA ASSET	2	7605.79	719	0	0.01443	-0.01443	719	36	0.0008137	-0.274714	-0.257145	-0.234689	-0.0144299	0.0008137	0.0446853	0.035066							0.0385908	1.26e-05	0.0162738	-0.0144299							-0.257145	1.26e-05	-0.0101592			0.0311975	0.0311975	0.0162735	0.0008137	1.26e-05
AAF		2015-01-12	721	ASIA ASSET	2	7566.7	720	0	-0.005139	0.005139	720	36	0.0008137	-0.274714	-0.257145	-0.234689	0.0051395	0.0008137	0.0446853	0.035066							0.0385908	1.26e-05	0.0162738	0.0051395							-0.257145	1.26e-05	0.0332617			0.0311975	0.0311975	0.0162735	0.0008137	1.26e-05
AAIC	25.3363	2000-12-11	723	Asian Alliance Insurance	10	438	1	-0.166667	-0.047412	-0.119255	1	1	-0.0028946	-0.917335	-0.917335	-4.42103	-0.119255	-0.0028946	0.0488124	0.0546622	0.0561274	0.0667059	0.0719545	0.0576823	0.0644686	0.0546622	0.0718137	-0.0015209	-0.0578926	-0.119255	-1.08606	-0.962531	-0.695588	-0.381916	-0.228732	-0.0578928	-0.917335	-0.0015209	-0.0483525	-0.0483525	-4.38014	-4.38014	-4.38014	-0.0578928	-0.0028946	-0.0015209
AAIC	25.3363	2001-01-08	724	Asian Alliance Insurance	10	448.9	2	0	0.024886	-0.024886	2	1	-0.0028946	-0.917335	-0.917335	-4.42103	-0.0248858	-0.0028946	0.0488124	0.0546622	0.0561274	0.0667059	0.0719545	0.0576823	0.0644686	0.0546622	0.0718137	-0.0015209	-0.0578926	-0.0248858	-1.08606	-0.962531	-0.695588	-0.381916	-0.228732	-0.0578928	-0.917335	-0.0015209	-2.21659	-2.21659	-4.38014	-4.38014	-4.38014	-0.0578928	-0.0028946	-0.0015209
AAIC	25.3363	2001-01-10	725	Asian Alliance Insurance	10	448.9	3	0	0	0	3	1	-0.0028946	-0.917335	-0.917335	-4.42103	0	-0.0028946	0.0488124	0.0546622	0.0561274	0.0667059	0.0719545	0.0576823	0.0644686	0.0546622	0.0718137	-0.0015209	-0.0578926	0	-1.08606	-0.962531	-0.695588	-0.381916	-0.228732	-0.0578928	-0.917335	-0.0015209	-0.0670154	-0.0670154	-4.38014	-4.38014	-4.38014	-0.0578928	-0.0028946	-0.0015209
AAIC	25.3363	2001-01-12	726	Asian Alliance Insurance	10	453.8	4	0	0.010916	-0.010916	4	1	-0.0028946	-0.917335	-0.917335	-4.42103	-0.0109156	-0.0028946	0.0488124	0.0546622	0.0561274	0.0667059	0.0719545	0.0576823	0.0644686	0.0546622	0.0718137	-0.0015209	-0.0578926	-0.0109156	-1.08606	-0.962531	-0.695588	-0.381916	-0.228732	-0.0578928	-0.917335	-0.0015209	-4.62899	-4.62899	-4.38014	-4.38014	-4.38014	-0.0578928	-0.0028946	-0.0015209
AAIC	25.3363	2001-01-24	727	Asian Alliance Insurance	10	446.7	5	0	-0.015646	0.015646	5	1	-0.0028946	-0.917335	-0.917335	-4.42103	0.0156456	-0.0028946	0.0488124	0.0546622	0.0561274	0.0667059	0.0719545	0.0576823	0.0644686	0.0546622	0.0718137	-0.0015209	-0.0578926	0.0156456	-1.08606	-0.962531	-0.695588	-0.381916	-0.228732	-0.0578928	-0.917335	-0.0015209	-4.70879	-4.70879	-4.38014	-4.38014	-4.38014	-0.0578928	-0.0028946	-0.0015209
AAIC	25.3363	2001-01-29	728	Asian Alliance Insurance	10	438.3	6	0	-0.018805	0.018805	6	1	-0.0028946	-0.917335	-0.917335	-4.42103	0.0188046	-0.0028946	0.0488124	0.0546622	0.0561274	0.0667059	0.0719545	0.0576823	0.0644686	0.0546622	0.0718137	-0.0015209	-0.0578926	0.0188046	-1.08606	-0.962531	-0.695588	-0.381916	-0.228732	-0.0578928	-0.917335	-0.0015209	-0.535914	-0.535914	-4.38014	-4.38014	-4.38014	-0.0578928	-0.0028946	-0.0015209
AAIC	25.3363	2001-02-06	729	Asian Alliance Insurance	10	440.5	7	0	0.005019	-0.005019	7	1	-0.0028946	-0.917335	-0.917335	-4.42103	-0.0050194	-0.0028946	0.0488124	0.0546622	0.0561274	0.0667059	0.0719545	0.0576823	0.0644686	0.0546622	0.0718137	-0.0015209	-0.0578926	-0.0050194	-1.08606	-0.962531	-0.695588	-0.381916	-0.228732	-0.0578928	-0.917335	-0.0015209	-4.76335	-4.76335	-4.38014	-4.38014	-4.38014	-0.0578928	-0.0028946	-0.0015209
AAIC	25.3363	2001-02-13	730	Asian Alliance Insurance	10	444.3	8	0	0.008627	-0.008627	8	1	-0.0028946	-0.917335	-0.917335	-4.42103	-0.0086265	-0.0028946	0.0488124	0.0546622	0.0561274	0.0667059	0.0719545	0.0576823	0.0644686	0.0546622	0.0718137	-0.0015209	-0.0578926	-0.0086265	-1.08606	-0.962531	-0.695588	-0.381916	-0.228732	-0.0578928	-0.917335	-0.0015209	-1.02431	-1.02431	-4.38014	-4.38014	-4.38014	-0.0578928	-0.0028946	-0.0015209
AAIC	25.3363	2001-02-16	731	Asian Alliance Insurance	10.25	440.1	9	0.025	-0.009453	0.034453	9	1	-0.0028946	-0.917335	-0.917335	-4.42103	0.034453	-0.0028946	0.0488124	0.0546622	0.0561274	0.0667059	0.0719545	0.0576823	0.0644686	0.0546622	0.0718137	-0.0015209	-0.0578926	0.034453	-1.08606	-0.962531	-0.695588	-0.381916	-0.228732	-0.0578928	-0.917335	-0.0015209	-4.39111	-4.39111	-4.38014	-4.38014	-4.38014	-0.0578928	-0.0028946	-0.0015209
AAIC	25.3363	2001-02-19	732	Asian Alliance Insurance	10.5	439.3	10	0.02439	-0.001818	0.026208	10	1	-0.0028946	-0.917335	-0.917335	-4.42103	0.026208	-0.0028946	0.0488124	0.0546622	0.0561274	0.0667059	0.0719545	0.0576823	0.0644686	0.0546622	0.0718137	-0.0015209	-0.0578926	0.026208	-1.08606	-0.962531	-0.695588	-0.381916	-0.228732	-0.0578928	-0.917335	-0.0015209	-3.47782	-3.47782	-4.38014	-4.38014	-4.38014	-0.0578928	-0.0028946	-0.0015209
AAIC	25.3363	2001-02-20	733	Asian Alliance Insurance	10.5	439.8	11	0	0.001138	-0.001138	11	1	-0.0028946	-0.917335	-0.917335	-4.42103	-0.0011382	-0.0028946	0.0488124	0.0546622	0.0561274	0.0667059	0.0719545	0.0576823	0.0644686	0.0546622	0.0718137	-0.0015209	-0.0578926	-0.0011382	-1.08606	-0.962531	-0.695588	-0.381916	-0.228732	-0.0578928	-0.917335	-0.0015209	-4.48471	-4.48471	-4.38014	-4.38014	-4.38014	-0.0578928	-0.0028946	-0.0015209
AAIC	25.3363	2001-02-21	734	Asian Alliance Insurance	10	441.3	12	-0.047619	0.003411	-0.05103	12	1	-0.0028946	-0.917335	-0.917335	-4.42103	-0.0510296	-0.0028946	0.0488124	0.0546622	0.0561274	0.0667059	0.0719545	0.0576823	0.0644686	0.0546622	0.0718137	-0.0015209	-0.0578926	-0.0510296	-1.08606	-0.962531	-0.695588	-0.381916	-0.228732	-0.0578928	-0.917335	-0.0015209	-4.48182	-4.48182	-4.38014	-4.38014	-4.38014	-0.0578928	-0.0028946	-0.0015209
AAIC	25.3363	2001-02-22	735	Asian Alliance Insurance	10.5	442.2	13	0.05	0.00204	0.047961	13	1	-0.0028946	-0.917335	-0.917335	-4.42103	0.0479604	-0.0028946	0.0488124	0.0546622	0.0561274	0.0667059	0.0719545	0.0576823	0.0644686	0.0546622	0.0718137	-0.0015209	-0.0578926	0.0479604	-1.08606	-0.962531	-0.695588	-0.381916	-0.228732	-0.0578928	-0.917335	-0.0015209	-2.13081	-2.13081	-4.38014	-4.38014	-4.38014	-0.0578928	-0.0028946	-0.0015209
AAIC	25.3363	2001-02-26	736	Asian Alliance Insurance	11	442.1	14	0.047619	-0.000226	0.047845	14	1	-0.0028946	-0.917335	-0.917335	-4.42103	0.0478452	-0.0028946	0.0488124	0.0546622	0.0561274	0.0667059	0.0719545	0.0576823	0.0644686	0.0546622	0.0718137	-0.0015209	-0.0578926	0.0478452	-1.08606	-0.962531	-0.695588	-0.381916	-0.228732	-0.0578928	-0.917335	-0.0015209	-1.12461	-1.12461	-4.38014	-4.38014	-4.38014	-0.0578928	-0.0028946	-0.0015209
AAIC	25.3363	2001-02-27	737	Asian Alliance Insurance	11	440.8	15	0	-0.002941	0.00294	15	1	-0.0028946	-0.917335	-0.917335	-4.42103	0.0029406	-0.0028946	0.0488124	0.0546622	0.0561274	0.0667059	0.0719545	0.0576823	0.0644686	0.0546622	0.0718137	-0.0015209	-0.0578926	0.0029406	-1.08606	-0.962531	-0.695588	-0.381916	-0.228732	-0.0578928	-0.917335	-0.0015209	-0.778698	-0.778698	-4.38014	-4.38014	-4.38014	-0.0578928	-0.0028946	-0.0015209
AAIC	25.3363	2001-03-07	738	Asian Alliance Insurance	11.5	438.6	16	0.045454	-0.004991	0.050445	16	1	-0.0028946	-0.917335	-0.917335	-4.42103	0.0504454	-0.0028946	0.0488124	0.0546622	0.0561274	0.0667059	0.0719545	0.0576823	0.0644686	0.0546622	0.0718137	-0.0015209	-0.0578926	0.0504454	-1.08606	-0.962531	-0.695588	-0.381916	-0.228732	-0.0578928	-0.917335	-0.0015209	-0.957283	-0.957283	-4.38014	-4.38014	-4.38014	-0.0578928	-0.0028946	-0.0015209
AAIC	25.3363	2001-03-23	739	Asian Alliance Insurance	12.5	428.4	17	0.086957	-0.023256	0.110212	17	1	-0.0028946	-0.917335	-0.917335	-4.42103	0.110212	-0.0028946	0.0488124	0.0546622	0.0561274	0.0667059	0.0719545	0.0576823	0.0644686	0.0546622	0.0718137	-0.0015209	-0.0578926	0.110212	-1.08606	-0.962531	-0.695588	-0.381916	-0.228732	-0.0578928	-0.917335	-0.0015209	-2.86228	-2.86228	-4.38014	-4.38014	-4.38014	-0.0578928	-0.0028946	-0.0015209
AAIC	25.3363	2001-03-28	740	Asian Alliance Insurance	11	421.2	18	-0.12	-0.016807	-0.103193	18	1	-0.0028946	-0.917335	-0.917335	-4.42103	-0.103193	-0.0028946	0.0488124	0.0546622	0.0561274	0.0667059	0.0719545	0.0576823	0.0644686	0.0546622	0.0718137	-0.0015209	-0.0578926	-0.103193	-1.08606	-0.962531	-0.695588	-0.381916	-0.228732	-0.0578928	-0.917335	-0.0015209	-5.00155	-5.00155	-4.38014	-4.38014	-4.38014	-0.0578928	-0.0028946	-0.0015209
AAIC	25.3363	2001-03-30	741	Asian Alliance Insurance	11	423.6	19	0	0.005698	-0.005698	19	1	-0.0028946	-0.917335	-0.917335	-4.42103	-0.005698	-0.0028946	0.0488124	0.0546622	0.0561274	0.0667059	0.0719545	0.0576823	0.0644686	0.0546622	0.0718137	-0.0015209	-0.0578926	-0.005698	-1.08606	-0.962531	-0.695588	-0.381916	-0.228732	-0.0578928	-0.917335	-0.0015209	-4.47948	-4.47948	-4.38014	-4.38014	-4.38014	-0.0578928	-0.0028946	-0.0015209
AAIC	25.3363	2001-04-09	742	Asian Alliance Insurance	10	420.1	20	-0.090909	-0.008263	-0.082647	20	1	-0.0028946	-0.917335	-0.917335	-4.42103	-0.0826466	-0.0028946	0.0488124	0.0546622	0.0561274	0.0667059	0.0719545	0.0576823	0.0644686	0.0546622	0.0718137	-0.0015209	-0.0578926	-0.0826466	-1.08606	-0.962531	-0.695588	-0.381916	-0.228732	-0.0578928	-0.917335	-0.0015209	-4.35811	-4.35811	-4.38014	-4.38014	-4.38014	-0.0578928	-0.0028946	-0.0015209
AAIC	25.3363	2001-04-11	743	Asian Alliance Insurance	10	421.1	21	0	0.00238	-0.00238	21	2	-0.008542	-0.917335	-0.917335	-0.766257	-0.0023804	-0.008542	0.0488124	0.0743398	0.0561274	0.0667059	0.0719545	0.0576823	0.0644686		0.0572746	-0.0002303	-0.17084	-0.0023804	-1.08606	-0.962531	-0.695588	-0.381916	-0.228732		-0.917335	-0.0002303	0.261643			-0.663249	-0.663249	-0.170839	-0.008542	-0.0002303
AAIC	25.3363	2001-04-16	744	Asian Alliance Insurance	10	424	22	0	0.006887	-0.006887	22	2	-0.008542	-0.917335	-0.917335	-0.766257	-0.0068867	-0.008542	0.0488124	0.0743398	0.0561274	0.0667059	0.0719545	0.0576823	0.0644686		0.0572746	-0.0002303	-0.17084	-0.0068867	-1.08606	-0.962531	-0.695588	-0.381916	-0.228732		-0.917335	-0.0002303	-0.0866753			-0.663249	-0.663249	-0.170839	-0.008542	-0.0002303
AAIC	25.3363	2001-05-15	745	Asian Alliance Insurance	10	416.3	23	0	-0.01816	0.01816	23	2	-0.008542	-0.917335	-0.917335	-0.766257	0.0181604	-0.008542	0.0488124	0.0743398	0.0561274	0.0667059	0.0719545	0.0576823	0.0644686		0.0572746	-0.0002303	-0.17084	0.0181604	-1.08606	-0.962531	-0.695588	-0.381916	-0.228732		-0.917335	-0.0002303	0.147558			-0.663249	-0.663249	-0.170839	-0.008542	-0.0002303
AAIC	25.3363	2001-06-15	746	Asian Alliance Insurance	9	416.2	24	-0.1	-0.00024	-0.09976	24	2	-0.008542	-0.917335	-0.917335	-0.766257	-0.0997598	-0.008542	0.0488124	0.0743398	0.0561274	0.0667059	0.0719545	0.0576823	0.0644686		0.0572746	-0.0002303	-0.17084	-0.0997598	-1.08606	-0.962531	-0.695588	-0.381916	-0.228732		-0.917335	-0.0002303	-0.22205			-0.663249	-0.663249	-0.170839	-0.008542	-0.0002303
AAIC	25.3363	2001-06-18	747	Asian Alliance Insurance	9	416.1	25	0	-0.00024	0.00024	25	2	-0.008542	-0.917335	-0.917335	-0.766257	0.0002403	-0.008542	0.0488124	0.0743398	0.0561274	0.0667059	0.0719545	0.0576823	0.0644686		0.0572746	-0.0002303	-0.17084	0.0002403	-1.08606	-0.962531	-0.695588	-0.381916	-0.228732		-0.917335	-0.0002303	0.0503251			-0.663249	-0.663249	-0.170839	-0.008542	-0.0002303
AAIC	25.3363	2001-06-19	748	Asian Alliance Insurance	10	416.7	26	0.111111	0.001442	0.109669	26	2	-0.008542	-0.917335	-0.917335	-0.766257	0.109669	-0.008542	0.0488124	0.0743398	0.0561274	0.0667059	0.0719545	0.0576823	0.0644686		0.0572746	-0.0002303	-0.17084	0.109669	-1.08606	-0.962531	-0.695588	-0.381916	-0.228732		-0.917335	-0.0002303	0.316888			-0.663249	-0.663249	-0.170839	-0.008542	-0.0002303
AAIC	25.3363	2001-07-06	749	Asian Alliance Insurance	9.75	427.7	27	-0.025	0.026398	-0.051398	27	2	-0.008542	-0.917335	-0.917335	-0.766257	-0.0513979	-0.008542	0.0488124	0.0743398	0.0561274	0.0667059	0.0719545	0.0576823	0.0644686		0.0572746	-0.0002303	-0.17084	-0.0513979	-1.08606	-0.962531	-0.695588	-0.381916	-0.228732		-0.917335	-0.0002303	-0.620675			-0.663249	-0.663249	-0.170839	-0.008542	-0.0002303
AAIC	25.3363	2001-07-11	750	Asian Alliance Insurance	9.5	421.6	28	-0.025641	-0.014262	-0.011379	28	2	-0.008542	-0.917335	-0.917335	-0.766257	-0.0113787	-0.008542	0.0488124	0.0743398	0.0561274	0.0667059	0.0719545	0.0576823	0.0644686		0.0572746	-0.0002303	-0.17084	-0.0113787	-1.08606	-0.962531	-0.695588	-0.381916	-0.228732		-0.917335	-0.0002303	0.0352388			-0.663249	-0.663249	-0.170839	-0.008542	-0.0002303
AAIC	25.3363	2001-07-30	751	Asian Alliance Insurance	9.5	419.4	29	0	-0.005218	0.005218	29	2	-0.008542	-0.917335	-0.917335	-0.766257	0.0052182	-0.008542	0.0488124	0.0743398	0.0561274	0.0667059	0.0719545	0.0576823	0.0644686		0.0572746	-0.0002303	-0.17084	0.0052182	-1.08606	-0.962531	-0.695588	-0.381916	-0.228732		-0.917335	-0.0002303	-0.329843			-0.663249	-0.663249	-0.170839	-0.008542	-0.0002303
AAIC	25.3363	2001-07-31	752	Asian Alliance Insurance	9.5	418.8	30	0	-0.001431	0.001431	30	2	-0.008542	-0.917335	-0.917335	-0.766257	0.0014306	-0.008542	0.0488124	0.0743398	0.0561274	0.0667059	0.0719545	0.0576823	0.0644686		0.0572746	-0.0002303	-0.17084	0.0014306	-1.08606	-0.962531	-0.695588	-0.381916	-0.228732		-0.917335	-0.0002303	-0.295866			-0.663249	-0.663249	-0.170839	-0.008542	-0.0002303
AAIC	25.3363	2001-08-02	753	Asian Alliance Insurance	9.5	418.3	31	0	-0.001194	0.001194	31	2	-0.008542	-0.917335	-0.917335	-0.766257	0.0011939	-0.008542	0.0488124	0.0743398	0.0561274	0.0667059	0.0719545	0.0576823	0.0644686		0.0572746	-0.0002303	-0.17084	0.0011939	-1.08606	-0.962531	-0.695588	-0.381916	-0.228732		-0.917335	-0.0002303	-0.358146			-0.663249	-0.663249	-0.170839	-0.008542	-0.0002303
AAIC	25.3363	2001-08-08	754	Asian Alliance Insurance	9.5	413.1	32	0	-0.012431	0.012431	32	2	-0.008542	-0.917335	-0.917335	-0.766257	0.0124312	-0.008542	0.0488124	0.0743398	0.0561274	0.0667059	0.0719545	0.0576823	0.0644686		0.0572746	-0.0002303	-0.17084	0.0124312	-1.08606	-0.962531	-0.695588	-0.381916	-0.228732		-0.917335	-0.0002303	-0.123547			-0.663249	-0.663249	-0.170839	-0.008542	-0.0002303
AAIC	25.3363	2001-08-09	755	Asian Alliance Insurance	9	410.7	33	-0.052632	-0.00581	-0.046822	33	2	-0.008542	-0.917335	-0.917335	-0.766257	-0.0468219	-0.008542	0.0488124	0.0743398	0.0561274	0.0667059	0.0719545	0.0576823	0.0644686		0.0572746	-0.0002303	-0.17084	-0.0468219	-1.08606	-0.962531	-0.695588	-0.381916	-0.228732		-0.917335	-0.0002303	-0.956214			-0.663249	-0.663249	-0.170839	-0.008542	-0.0002303
AAIC	25.3363	2001-08-10	756	Asian Alliance Insurance	9	409.2	34	0	-0.003652	0.003652	34	2	-0.008542	-0.917335	-0.917335	-0.766257	0.0036523	-0.008542	0.0488124	0.0743398	0.0561274	0.0667059	0.0719545	0.0576823	0.0644686		0.0572746	-0.0002303	-0.17084	0.0036523	-1.08606	-0.962531	-0.695588	-0.381916	-0.228732		-0.917335	-0.0002303	-0.0846272			-0.663249	-0.663249	-0.170839	-0.008542	-0.0002303
AAIC	25.3363	2001-08-14	757	Asian Alliance Insurance	10	396.5	35	0.111111	-0.031036	0.142147	35	2	-0.008542	-0.917335	-0.917335	-0.766257	0.142147	-0.008542	0.0488124	0.0743398	0.0561274	0.0667059	0.0719545	0.0576823	0.0644686		0.0572746	-0.0002303	-0.17084	0.142147	-1.08606	-0.962531	-0.695588	-0.381916	-0.228732		-0.917335	-0.0002303	-0.108132			-0.663249	-0.663249	-0.170839	-0.008542	-0.0002303
AAIC	25.3363	2001-09-20	758	Asian Alliance Insurance	10	398.4	36	0	0.004792	-0.004792	36	2	-0.008542	-0.917335	-0.917335	-0.766257	-0.0047919	-0.008542	0.0488124	0.0743398	0.0561274	0.0667059	0.0719545	0.0576823	0.0644686		0.0572746	-0.0002303	-0.17084	-0.0047919	-1.08606	-0.962531	-0.695588	-0.381916	-0.228732		-0.917335	-0.0002303	-0.215464			-0.663249	-0.663249	-0.170839	-0.008542	-0.0002303
AAIC	25.3363	2001-11-02	759	Asian Alliance Insurance	10	490.3	37	0	0.230673	-0.230673	37	2	-0.008542	-0.917335	-0.917335	-0.766257	-0.230673	-0.008542	0.0488124	0.0743398	0.0561274	0.0667059	0.0719545	0.0576823	0.0644686		0.0572746	-0.0002303	-0.17084	-0.230673	-1.08606	-0.962531	-0.695588	-0.381916	-0.228732		-0.917335	-0.0002303	0.401264			-0.663249	-0.663249	-0.170839	-0.008542	-0.0002303
AAIC	25.3363	2001-11-06	760	Asian Alliance Insurance	10	485.6	38	0	-0.009586	0.009586	38	2	-0.008542	-0.917335	-0.917335	-0.766257	0.0095859	-0.008542	0.0488124	0.0743398	0.0561274	0.0667059	0.0719545	0.0576823	0.0644686		0.0572746	-0.0002303	-0.17084	0.0095859	-1.08606	-0.962531	-0.695588	-0.381916	-0.228732		-0.917335	-0.0002303	-0.583612			-0.663249	-0.663249	-0.170839	-0.008542	-0.0002303
AAIC	25.3363	2001-11-13	761	Asian Alliance Insurance	10.5	490.1	39	0.05	0.009267	0.040733	39	2	-0.008542	-0.917335	-0.917335	-0.766257	0.0407331	-0.008542	0.0488124	0.0743398	0.0561274	0.0667059	0.0719545	0.0576823	0.0644686		0.0572746	-0.0002303	-0.17084	0.0407331	-1.08606	-0.962531	-0.695588	-0.381916	-0.228732		-0.917335	-0.0002303	-0.537811			-0.663249	-0.663249	-0.170839	-0.008542	-0.0002303
AAIC	25.3363	2001-11-16	762	Asian Alliance Insurance	10.5	520.1	40	0	0.061212	-0.061212	40	2	-0.008542	-0.917335	-0.917335	-0.766257	-0.0612119	-0.008542	0.0488124	0.0743398	0.0561274	0.0667059	0.0719545	0.0576823	0.0644686		0.0572746	-0.0002303	-0.17084	-0.0612119	-1.08606	-0.962531	-0.695588	-0.381916	-0.228732		-0.917335	-0.0002303	-0.348575			-0.663249	-0.663249	-0.170839	-0.008542	-0.0002303
AAIC		2001-11-29	763	Asian Alliance Insurance	10.5	537.5	41	0	0.033455	-0.033455	41	3	-0.0076592	-0.917335	-0.917335	-2.38351	-0.0334553	-0.0076592	0.0488124	0.0424051	0.0561274	0.0667059	0.0719545	0.0576823			0.0604895	-0.0007957	-0.153184	-0.0334553	-1.08606	-0.962531	-0.695588	-0.381916			-0.917335	-0.0007957	-2.07467			-2.29168	-2.29168	-0.153184	-0.0076592	-0.0007957
AAIC		2001-12-10	764	Asian Alliance Insurance	14	678.2	42	0.333333	0.261768	0.071566	42	3	-0.0076592	-0.917335	-0.917335	-2.38351	0.0715657	-0.0076592	0.0488124	0.0424051	0.0561274	0.0667059	0.0719545	0.0576823			0.0604895	-0.0007957	-0.153184	0.0715657	-1.08606	-0.962531	-0.695588	-0.381916			-0.917335	-0.0007957	-1.03051			-2.29168	-2.29168	-0.153184	-0.0076592	-0.0007957
AAIC		2001-12-12	765	Asian Alliance Insurance	13	636.6	43	-0.071429	-0.061339	-0.01009	43	3	-0.0076592	-0.917335	-0.917335	-2.38351	-0.0100897	-0.0076592	0.0488124	0.0424051	0.0561274	0.0667059	0.0719545	0.0576823			0.0604895	-0.0007957	-0.153184	-0.0100897	-1.08606	-0.962531	-0.695588	-0.381916			-0.917335	-0.0007957	-1.0639			-2.29168	-2.29168	-0.153184	-0.0076592	-0.0007957
AAIC		2001-12-17	766	Asian Alliance Insurance	12	620.1	44	-0.076923	-0.025919	-0.051004	44	3	-0.0076592	-0.917335	-0.917335	-2.38351	-0.0510042	-0.0076592	0.0488124	0.0424051	0.0561274	0.0667059	0.0719545	0.0576823			0.0604895	-0.0007957	-0.153184	-0.0510042	-1.08606	-0.962531	-0.695588	-0.381916			-0.917335	-0.0007957	-2.40326			-2.29168	-2.29168	-0.153184	-0.0076592	-0.0007957
AAIC		2001-12-19	767	Asian Alliance Insurance	12	580.2	45	0	-0.064344	0.064344	45	3	-0.0076592	-0.917335	-0.917335	-2.38351	0.0643444	-0.0076592	0.0488124	0.0424051	0.0561274	0.0667059	0.0719545	0.0576823			0.0604895	-0.0007957	-0.153184	0.0643444	-1.08606	-0.962531	-0.695588	-0.381916			-0.917335	-0.0007957	-1.19625			-2.29168	-2.29168	-0.153184	-0.0076592	-0.0007957
AAIC		2001-12-27	768	Asian Alliance Insurance	11	607	46	-0.083333	0.046191	-0.129524	46	3	-0.0076592	-0.917335	-0.917335	-2.38351	-0.129524	-0.0076592	0.0488124	0.0424051	0.0561274	0.0667059	0.0719545	0.0576823			0.0604895	-0.0007957	-0.153184	-0.129524	-1.08606	-0.962531	-0.695588	-0.381916			-0.917335	-0.0007957	-0.596374			-2.29168	-2.29168	-0.153184	-0.0076592	-0.0007957
AAIC		2001-12-31	769	Asian Alliance Insurance	11	621	47	0	0.023064	-0.023064	47	3	-0.0076592	-0.917335	-0.917335	-2.38351	-0.0230643	-0.0076592	0.0488124	0.0424051	0.0561274	0.0667059	0.0719545	0.0576823			0.0604895	-0.0007957	-0.153184	-0.0230643	-1.08606	-0.962531	-0.695588	-0.381916			-0.917335	-0.0007957	-1.21057			-2.29168	-2.29168	-0.153184	-0.0076592	-0.0007957
AAIC		2002-01-03	770	Asian Alliance Insurance	11	611.9	48	0	-0.014654	0.014654	48	3	-0.0076592	-0.917335	-0.917335	-2.38351	0.0146537	-0.0076592	0.0488124	0.0424051	0.0561274	0.0667059	0.0719545	0.0576823			0.0604895	-0.0007957	-0.153184	0.0146537	-1.08606	-0.962531	-0.695588	-0.381916			-0.917335	-0.0007957	-0.57282			-2.29168	-2.29168	-0.153184	-0.0076592	-0.0007957
AAIC		2002-01-07	771	Asian Alliance Insurance	10.75	603.5	49	-0.022727	-0.013728	-0.009	49	3	-0.0076592	-0.917335	-0.917335	-2.38351	-0.0089995	-0.0076592	0.0488124	0.0424051	0.0561274	0.0667059	0.0719545	0.0576823			0.0604895	-0.0007957	-0.153184	-0.0089995	-1.08606	-0.962531	-0.695588	-0.381916			-0.917335	-0.0007957	-1.15064			-2.29168	-2.29168	-0.153184	-0.0076592	-0.0007957
AAIC		2002-01-10	772	Asian Alliance Insurance	10.75	585.1	50	0	-0.030489	0.030489	50	3	-0.0076592	-0.917335	-0.917335	-2.38351	0.0304889	-0.0076592	0.0488124	0.0424051	0.0561274	0.0667059	0.0719545	0.0576823			0.0604895	-0.0007957	-0.153184	0.0304889	-1.08606	-0.962531	-0.695588	-0.381916			-0.917335	-0.0007957	-1.79451			-2.29168	-2.29168	-0.153184	-0.0076592	-0.0007957
AAIC		2002-03-11	773	Asian Alliance Insurance	10.75	608.1	51	0	0.03931	-0.03931	51	3	-0.0076592	-0.917335	-0.917335	-2.38351	-0.0393095	-0.0076592	0.0488124	0.0424051	0.0561274	0.0667059	0.0719545	0.0576823			0.0604895	-0.0007957	-0.153184	-0.0393095	-1.08606	-0.962531	-0.695588	-0.381916			-0.917335	-0.0007957	-2.43831			-2.29168	-2.29168	-0.153184	-0.0076592	-0.0007957
AAIC		2002-04-04	774	Asian Alliance Insurance	11	610.8	52	0.023256	0.00444	0.018816	52	3	-0.0076592	-0.917335	-0.917335	-2.38351	0.0188158	-0.0076592	0.0488124	0.0424051	0.0561274	0.0667059	0.0719545	0.0576823			0.0604895	-0.0007957	-0.153184	0.0188158	-1.08606	-0.962531	-0.695588	-0.381916			-0.917335	-0.0007957	-1.14765			-2.29168	-2.29168	-0.153184	-0.0076592	-0.0007957
AAIC		2002-04-05	775	Asian Alliance Insurance	11	611.1	53	0	0.000491	-0.000491	53	3	-0.0076592	-0.917335	-0.917335	-2.38351	-0.0004911	-0.0076592	0.0488124	0.0424051	0.0561274	0.0667059	0.0719545	0.0576823			0.0604895	-0.0007957	-0.153184	-0.0004911	-1.08606	-0.962531	-0.695588	-0.381916			-0.917335	-0.0007957	-2.44092			-2.29168	-2.29168	-0.153184	-0.0076592	-0.0007957
AAIC		2002-04-16	776	Asian Alliance Insurance	11	608.2	54	0	-0.004746	0.004746	54	3	-0.0076592	-0.917335	-0.917335	-2.38351	0.0047455	-0.0076592	0.0488124	0.0424051	0.0561274	0.0667059	0.0719545	0.0576823			0.0604895	-0.0007957	-0.153184	0.0047455	-1.08606	-0.962531	-0.695588	-0.381916			-0.917335	-0.0007957	-2.14107			-2.29168	-2.29168	-0.153184	-0.0076592	-0.0007957
AAIC		2002-04-17	777	Asian Alliance Insurance	11	610.5	55	0	0.003782	-0.003782	55	3	-0.0076592	-0.917335	-0.917335	-2.38351	-0.0037816	-0.0076592	0.0488124	0.0424051	0.0561274	0.0667059	0.0719545	0.0576823			0.0604895	-0.0007957	-0.153184	-0.0037816	-1.08606	-0.962531	-0.695588	-0.381916			-0.917335	-0.0007957	-1.46891			-2.29168	-2.29168	-0.153184	-0.0076592	-0.0007957
AAIC		2002-04-19	778	Asian Alliance Insurance	10.75	614.5	56	-0.022727	0.006552	-0.029279	56	3	-0.0076592	-0.917335	-0.917335	-2.38351	-0.0292793	-0.0076592	0.0488124	0.0424051	0.0561274	0.0667059	0.0719545	0.0576823			0.0604895	-0.0007957	-0.153184	-0.0292793	-1.08606	-0.962531	-0.695588	-0.381916			-0.917335	-0.0007957	-1.1919			-2.29168	-2.29168	-0.153184	-0.0076592	-0.0007957
AAIC		2002-04-23	779	Asian Alliance Insurance	10.75	614	57	0	-0.000814	0.000814	57	3	-0.0076592	-0.917335	-0.917335	-2.38351	0.0008137	-0.0076592	0.0488124	0.0424051	0.0561274	0.0667059	0.0719545	0.0576823			0.0604895	-0.0007957	-0.153184	0.0008137	-1.08606	-0.962531	-0.695588	-0.381916			-0.917335	-0.0007957	-1.77798			-2.29168	-2.29168	-0.153184	-0.0076592	-0.0007957
AAIC		2002-04-29	780	Asian Alliance Insurance	10.75	613.5	58	0	-0.000814	0.000814	58	3	-0.0076592	-0.917335	-0.917335	-2.38351	0.0008143	-0.0076592	0.0488124	0.0424051	0.0561274	0.0667059	0.0719545	0.0576823			0.0604895	-0.0007957	-0.153184	0.0008143	-1.08606	-0.962531	-0.695588	-0.381916			-0.917335	-0.0007957	-2.4089			-2.29168	-2.29168	-0.153184	-0.0076592	-0.0007957
AAIC		2002-05-03	781	Asian Alliance Insurance	10.75	613.5	59	0	0	0	59	3	-0.0076592	-0.917335	-0.917335	-2.38351	0	-0.0076592	0.0488124	0.0424051	0.0561274	0.0667059	0.0719545	0.0576823			0.0604895	-0.0007957	-0.153184	0	-1.08606	-0.962531	-0.695588	-0.381916			-0.917335	-0.0007957	-2.39823			-2.29168	-2.29168	-0.153184	-0.0076592	-0.0007957
AAIC		2002-05-06	782	Asian Alliance Insurance	10.5	617.9	60	-0.023256	0.007172	-0.030428	60	3	-0.0076592	-0.917335	-0.917335	-2.38351	-0.0304278	-0.0076592	0.0488124	0.0424051	0.0561274	0.0667059	0.0719545	0.0576823			0.0604895	-0.0007957	-0.153184	-0.0304278	-1.08606	-0.962531	-0.695588	-0.381916			-0.917335	-0.0007957	-1.9916			-2.29168	-2.29168	-0.153184	-0.0076592	-0.0007957
AAIC		2002-05-07	783	Asian Alliance Insurance	10.75	618.3	61	0.02381	0.000647	0.023162	61	4	-0.0007377	-0.917335	-0.917335	-1.19615	0.0231622	-0.0007377	0.0488124	0.0813947	0.0561274	0.0667059	0.0719545				0.0612944	-0.0004033	-0.0147539	0.0231622	-1.08606	-0.962531	-0.695588				-0.917335	-0.0004033	-0.779726			-1.16152	-1.16152	-0.0147537	-0.0007377	-0.0004033
AAIC		2002-05-08	784	Asian Alliance Insurance	10.5	617.1	62	-0.023256	-0.001941	-0.021315	62	4	-0.0007377	-0.917335	-0.917335	-1.19615	-0.021315	-0.0007377	0.0488124	0.0813947	0.0561274	0.0667059	0.0719545				0.0612944	-0.0004033	-0.0147539	-0.021315	-1.08606	-0.962531	-0.695588				-0.917335	-0.0004033	-0.801444			-1.16152	-1.16152	-0.0147537	-0.0007377	-0.0004033
AAIC		2002-05-14	785	Asian Alliance Insurance	12.5	642.7	63	0.190476	0.041484	0.148992	63	4	-0.0007377	-0.917335	-0.917335	-1.19615	0.148992	-0.0007377	0.0488124	0.0813947	0.0561274	0.0667059	0.0719545				0.0612944	-0.0004033	-0.0147539	0.148992	-1.08606	-0.962531	-0.695588				-0.917335	-0.0004033	-0.258784			-1.16152	-1.16152	-0.0147537	-0.0007377	-0.0004033
AAIC		2002-05-17	786	Asian Alliance Insurance	10.75	642.6	64	-0.14	-0.000156	-0.139844	64	4	-0.0007377	-0.917335	-0.917335	-1.19615	-0.139844	-0.0007377	0.0488124	0.0813947	0.0561274	0.0667059	0.0719545				0.0612944	-0.0004033	-0.0147539	-0.139844	-1.08606	-0.962531	-0.695588				-0.917335	-0.0004033	0.0106883			-1.16152	-1.16152	-0.0147537	-0.0007377	-0.0004033
AAIC		2002-05-20	787	Asian Alliance Insurance	10.75	642	65	0	-0.000934	0.000934	65	4	-0.0007377	-0.917335	-0.917335	-1.19615	0.0009337	-0.0007377	0.0488124	0.0813947	0.0561274	0.0667059	0.0719545				0.0612944	-0.0004033	-0.0147539	0.0009337	-1.08606	-0.962531	-0.695588				-0.917335	-0.0004033	-0.686473			-1.16152	-1.16152	-0.0147537	-0.0007377	-0.0004033
AAIC		2002-05-21	788	Asian Alliance Insurance	10.5	647.2	66	-0.023256	0.0081	-0.031356	66	4	-0.0007377	-0.917335	-0.917335	-1.19615	-0.0313555	-0.0007377	0.0488124	0.0813947	0.0561274	0.0667059	0.0719545				0.0612944	-0.0004033	-0.0147539	-0.0313555	-1.08606	-0.962531	-0.695588				-0.917335	-0.0004033	-0.842783			-1.16152	-1.16152	-0.0147537	-0.0007377	-0.0004033
AAIC		2002-05-22	789	Asian Alliance Insurance	10.75	657.8	67	0.02381	0.016378	0.007431	67	4	-0.0007377	-0.917335	-0.917335	-1.19615	0.0074314	-0.0007377	0.0488124	0.0813947	0.0561274	0.0667059	0.0719545				0.0612944	-0.0004033	-0.0147539	0.0074314	-1.08606	-0.962531	-0.695588				-0.917335	-0.0004033	-0.563019			-1.16152	-1.16152	-0.0147537	-0.0007377	-0.0004033
AAIC		2002-05-23	790	Asian Alliance Insurance	12.5	665.7	68	0.162791	0.01201	0.150781	68	4	-0.0007377	-0.917335	-0.917335	-1.19615	0.150781	-0.0007377	0.0488124	0.0813947	0.0561274	0.0667059	0.0719545				0.0612944	-0.0004033	-0.0147539	0.150781	-1.08606	-0.962531	-0.695588				-0.917335	-0.0004033	-0.408336			-1.16152	-1.16152	-0.0147537	-0.0007377	-0.0004033
AAIC		2002-05-29	791	Asian Alliance Insurance	10.5	685.1	69	-0.16	0.029142	-0.189142	69	4	-0.0007377	-0.917335	-0.917335	-1.19615	-0.189142	-0.0007377	0.0488124	0.0813947	0.0561274	0.0667059	0.0719545				0.0612944	-0.0004033	-0.0147539	-0.189142	-1.08606	-0.962531	-0.695588				-0.917335	-0.0004033	-0.741567			-1.16152	-1.16152	-0.0147537	-0.0007377	-0.0004033
AAIC		2002-05-31	792	Asian Alliance Insurance	10.25	684.7	70	-0.02381	-0.000584	-0.023226	70	4	-0.0007377	-0.917335	-0.917335	-1.19615	-0.0232257	-0.0007377	0.0488124	0.0813947	0.0561274	0.0667059	0.0719545				0.0612944	-0.0004033	-0.0147539	-0.0232257	-1.08606	-0.962531	-0.695588				-0.917335	-0.0004033	-0.796403			-1.16152	-1.16152	-0.0147537	-0.0007377	-0.0004033
AAIC		2002-06-04	793	Asian Alliance Insurance	10.25	701.5	71	0	0.024536	-0.024536	71	4	-0.0007377	-0.917335	-0.917335	-1.19615	-0.0245363	-0.0007377	0.0488124	0.0813947	0.0561274	0.0667059	0.0719545				0.0612944	-0.0004033	-0.0147539	-0.0245363	-1.08606	-0.962531	-0.695588				-0.917335	-0.0004033	-0.79102			-1.16152	-1.16152	-0.0147537	-0.0007377	-0.0004033
AAIC		2002-06-14	794	Asian Alliance Insurance	11	726.7	72	0.073171	0.035923	0.037248	72	4	-0.0007377	-0.917335	-0.917335	-1.19615	0.0372477	-0.0007377	0.0488124	0.0813947	0.0561274	0.0667059	0.0719545				0.0612944	-0.0004033	-0.0147539	0.0372477	-1.08606	-0.962531	-0.695588				-0.917335	-0.0004033	-0.964747			-1.16152	-1.16152	-0.0147537	-0.0007377	-0.0004033
AAIC		2002-06-25	795	Asian Alliance Insurance	11	721.4	73	0	-0.007293	0.007293	73	4	-0.0007377	-0.917335	-0.917335	-1.19615	0.0072932	-0.0007377	0.0488124	0.0813947	0.0561274	0.0667059	0.0719545				0.0612944	-0.0004033	-0.0147539	0.0072932	-1.08606	-0.962531	-0.695588				-0.917335	-0.0004033	-0.707304			-1.16152	-1.16152	-0.0147537	-0.0007377	-0.0004033
AAIC		2002-06-27	796	Asian Alliance Insurance	11	703.7	74	0	-0.024536	0.024536	74	4	-0.0007377	-0.917335	-0.917335	-1.19615	0.0245356	-0.0007377	0.0488124	0.0813947	0.0561274	0.0667059	0.0719545				0.0612944	-0.0004033	-0.0147539	0.0245356	-1.08606	-0.962531	-0.695588				-0.917335	-0.0004033	-0.750447			-1.16152	-1.16152	-0.0147537	-0.0007377	-0.0004033
AAIC		2002-07-04	797	Asian Alliance Insurance	10.25	728.4	75	-0.068182	0.0351	-0.103282	75	4	-0.0007377	-0.917335	-0.917335	-1.19615	-0.103282	-0.0007377	0.0488124	0.0813947	0.0561274	0.0667059	0.0719545				0.0612944	-0.0004033	-0.0147539	-0.103282	-1.08606	-0.962531	-0.695588				-0.917335	-0.0004033	-0.26981			-1.16152	-1.16152	-0.0147537	-0.0007377	-0.0004033
AAIC		2002-07-09	798	Asian Alliance Insurance	11	718.7	76	0.073171	-0.013317	0.086488	76	4	-0.0007377	-0.917335	-0.917335	-1.19615	0.0864875	-0.0007377	0.0488124	0.0813947	0.0561274	0.0667059	0.0719545				0.0612944	-0.0004033	-0.0147539	0.0864875	-1.08606	-0.962531	-0.695588				-0.917335	-0.0004033	-0.401654			-1.16152	-1.16152	-0.0147537	-0.0007377	-0.0004033
AAIC		2002-07-10	799	Asian Alliance Insurance	11	720.3	77	0	0.002226	-0.002226	77	4	-0.0007377	-0.917335	-0.917335	-1.19615	-0.0022262	-0.0007377	0.0488124	0.0813947	0.0561274	0.0667059	0.0719545				0.0612944	-0.0004033	-0.0147539	-0.0022262	-1.08606	-0.962531	-0.695588				-0.917335	-0.0004033	-0.901647			-1.16152	-1.16152	-0.0147537	-0.0007377	-0.0004033
AAIC		2002-07-12	800	Asian Alliance Insurance	11.5	720.4	78	0.045454	0.000139	0.045316	78	4	-0.0007377	-0.917335	-0.917335	-1.19615	0.0453156	-0.0007377	0.0488124	0.0813947	0.0561274	0.0667059	0.0719545				0.0612944	-0.0004033	-0.0147539	0.0453156	-1.08606	-0.962531	-0.695588				-0.917335	-0.0004033	-0.853022			-1.16152	-1.16152	-0.0147537	-0.0007377	-0.0004033
AAIC		2002-07-16	801	Asian Alliance Insurance	11.25	714.9	79	-0.021739	-0.007635	-0.014105	79	4	-0.0007377	-0.917335	-0.917335	-1.19615	-0.0141045	-0.0007377	0.0488124	0.0813947	0.0561274	0.0667059	0.0719545				0.0612944	-0.0004033	-0.0147539	-0.0141045	-1.08606	-0.962531	-0.695588				-0.917335	-0.0004033	-0.298971			-1.16152	-1.16152	-0.0147537	-0.0007377	-0.0004033
AAIC		2002-07-18	802	Asian Alliance Insurance	11.25	713.4	80	0	-0.002098	0.002098	80	4	-0.0007377	-0.917335	-0.917335	-1.19615	0.0020982	-0.0007377	0.0488124	0.0813947	0.0561274	0.0667059	0.0719545				0.0612944	-0.0004033	-0.0147539	0.0020982	-1.08606	-0.962531	-0.695588				-0.917335	-0.0004033	-0.271768			-1.16152	-1.16152	-0.0147537	-0.0007377	-0.0004033
AAIC		2002-07-29	803	Asian Alliance Insurance	11.5	708.5	81	0.022222	-0.006869	0.029091	81	5	-0.0039526	-0.917335	-0.917335	-1.41789	0.0290908	-0.0039526	0.0488124	0.0640508	0.0561274	0.0667059	0.0719545				0.0485133	-0.0004816	-0.0790518	0.0290908	-1.08606	-0.962531	-0.695588				-0.917335	-0.0004816	-0.744934			-1.37786	-1.37786	-0.0790517	-0.0039526	-0.0004816
AAIC		2002-08-02	804	Asian Alliance Insurance	11.5	687.3	82	0	-0.029922	0.029922	82	5	-0.0039526	-0.917335	-0.917335	-1.41789	0.0299224	-0.0039526	0.0488124	0.0640508	0.0561274	0.0667059	0.0719545				0.0485133	-0.0004816	-0.0790518	0.0299224	-1.08606	-0.962531	-0.695588				-0.917335	-0.0004816	-0.796358			-1.37786	-1.37786	-0.0790517	-0.0039526	-0.0004816
AAIC		2002-08-05	805	Asian Alliance Insurance	11.5	666.9	83	0	-0.029681	0.029681	83	5	-0.0039526	-0.917335	-0.917335	-1.41789	0.0296813	-0.0039526	0.0488124	0.0640508	0.0561274	0.0667059	0.0719545				0.0485133	-0.0004816	-0.0790518	0.0296813	-1.08606	-0.962531	-0.695588				-0.917335	-0.0004816	-0.832344			-1.37786	-1.37786	-0.0790517	-0.0039526	-0.0004816
AAIC		2002-08-20	806	Asian Alliance Insurance	11	725.7	84	-0.043478	0.088169	-0.131647	84	5	-0.0039526	-0.917335	-0.917335	-1.41789	-0.131647	-0.0039526	0.0488124	0.0640508	0.0561274	0.0667059	0.0719545				0.0485133	-0.0004816	-0.0790518	-0.131647	-1.08606	-0.962531	-0.695588				-0.917335	-0.0004816	-0.833827			-1.37786	-1.37786	-0.0790517	-0.0039526	-0.0004816
AAIC		2002-08-27	807	Asian Alliance Insurance	11.5	736	85	0.045454	0.014193	0.031261	85	5	-0.0039526	-0.917335	-0.917335	-1.41789	0.0312613	-0.0039526	0.0488124	0.0640508	0.0561274	0.0667059	0.0719545				0.0485133	-0.0004816	-0.0790518	0.0312613	-1.08606	-0.962531	-0.695588				-0.917335	-0.0004816	-1.32945			-1.37786	-1.37786	-0.0790517	-0.0039526	-0.0004816
AAIC		2002-09-02	808	Asian Alliance Insurance	11.5	746.7	86	0	0.014538	-0.014538	86	5	-0.0039526	-0.917335	-0.917335	-1.41789	-0.014538	-0.0039526	0.0488124	0.0640508	0.0561274	0.0667059	0.0719545				0.0485133	-0.0004816	-0.0790518	-0.014538	-1.08606	-0.962531	-0.695588				-0.917335	-0.0004816	-0.0507523			-1.37786	-1.37786	-0.0790517	-0.0039526	-0.0004816
AAIC		2002-09-05	809	Asian Alliance Insurance	11.5	776.5	87	0	0.039909	-0.039909	87	5	-0.0039526	-0.917335	-0.917335	-1.41789	-0.0399089	-0.0039526	0.0488124	0.0640508	0.0561274	0.0667059	0.0719545				0.0485133	-0.0004816	-0.0790518	-0.0399089	-1.08606	-0.962531	-0.695588				-0.917335	-0.0004816	-0.759787			-1.37786	-1.37786	-0.0790517	-0.0039526	-0.0004816
AAIC		2002-09-06	810	Asian Alliance Insurance	11.5	772	88	0	-0.005795	0.005795	88	5	-0.0039526	-0.917335	-0.917335	-1.41789	0.0057952	-0.0039526	0.0488124	0.0640508	0.0561274	0.0667059	0.0719545				0.0485133	-0.0004816	-0.0790518	0.0057952	-1.08606	-0.962531	-0.695588				-0.917335	-0.0004816	-1.07142			-1.37786	-1.37786	-0.0790517	-0.0039526	-0.0004816
AAIC		2002-09-18	811	Asian Alliance Insurance	13	830.1	89	0.130435	0.075259	0.055176	89	5	-0.0039526	-0.917335	-0.917335	-1.41789	0.0551758	-0.0039526	0.0488124	0.0640508	0.0561274	0.0667059	0.0719545				0.0485133	-0.0004816	-0.0790518	0.0551758	-1.08606	-0.962531	-0.695588				-0.917335	-0.0004816	-0.816546			-1.37786	-1.37786	-0.0790517	-0.0039526	-0.0004816
AAIC		2002-09-23	812	Asian Alliance Insurance	11.25	836.5	90	-0.134615	0.00771	-0.142325	90	5	-0.0039526	-0.917335	-0.917335	-1.41789	-0.142325	-0.0039526	0.0488124	0.0640508	0.0561274	0.0667059	0.0719545				0.0485133	-0.0004816	-0.0790518	-0.142325	-1.08606	-0.962531	-0.695588				-0.917335	-0.0004816	-1.27861			-1.37786	-1.37786	-0.0790517	-0.0039526	-0.0004816
AAIC		2002-09-26	813	Asian Alliance Insurance	11.5	860.3	91	0.022222	0.028452	-0.00623	91	5	-0.0039526	-0.917335	-0.917335	-1.41789	-0.0062298	-0.0039526	0.0488124	0.0640508	0.0561274	0.0667059	0.0719545				0.0485133	-0.0004816	-0.0790518	-0.0062298	-1.08606	-0.962531	-0.695588				-0.917335	-0.0004816	-0.806561			-1.37786	-1.37786	-0.0790517	-0.0039526	-0.0004816
AAIC		2002-10-22	814	Asian Alliance Insurance	12	779.5	92	0.043478	-0.093921	0.137399	92	5	-0.0039526	-0.917335	-0.917335	-1.41789	0.137399	-0.0039526	0.0488124	0.0640508	0.0561274	0.0667059	0.0719545				0.0485133	-0.0004816	-0.0790518	0.137399	-1.08606	-0.962531	-0.695588				-0.917335	-0.0004816	-1.28058			-1.37786	-1.37786	-0.0790517	-0.0039526	-0.0004816
AAIC		2002-10-31	815	Asian Alliance Insurance	12	820.3	93	0	0.052341	-0.052341	93	5	-0.0039526	-0.917335	-0.917335	-1.41789	-0.0523412	-0.0039526	0.0488124	0.0640508	0.0561274	0.0667059	0.0719545				0.0485133	-0.0004816	-0.0790518	-0.0523412	-1.08606	-0.962531	-0.695588				-0.917335	-0.0004816	-0.226483			-1.37786	-1.37786	-0.0790517	-0.0039526	-0.0004816
AAIC		2002-11-01	816	Asian Alliance Insurance	11.5	817.2	94	-0.041667	-0.003779	-0.037888	94	5	-0.0039526	-0.917335	-0.917335	-1.41789	-0.0378876	-0.0039526	0.0488124	0.0640508	0.0561274	0.0667059	0.0719545				0.0485133	-0.0004816	-0.0790518	-0.0378876	-1.08606	-0.962531	-0.695588				-0.917335	-0.0004816	-0.948381			-1.37786	-1.37786	-0.0790517	-0.0039526	-0.0004816
AAIC		2002-11-25	817	Asian Alliance Insurance	12	805.1	95	0.043478	-0.014807	0.058285	95	5	-0.0039526	-0.917335	-0.917335	-1.41789	0.0582849	-0.0039526	0.0488124	0.0640508	0.0561274	0.0667059	0.0719545				0.0485133	-0.0004816	-0.0790518	0.0582849	-1.08606	-0.962531	-0.695588				-0.917335	-0.0004816	-0.774377			-1.37786	-1.37786	-0.0790517	-0.0039526	-0.0004816
AAIC		2002-11-29	818	Asian Alliance Insurance	12.5	802.4	96	0.041667	-0.003354	0.04502	96	5	-0.0039526	-0.917335	-0.917335	-1.41789	0.0450203	-0.0039526	0.0488124	0.0640508	0.0561274	0.0667059	0.0719545				0.0485133	-0.0004816	-0.0790518	0.0450203	-1.08606	-0.962531	-0.695588				-0.917335	-0.0004816	-0.785452			-1.37786	-1.37786	-0.0790517	-0.0039526	-0.0004816
AAIC		2002-12-03	819	Asian Alliance Insurance	12.5	789.8	97	0	-0.015703	0.015703	97	5	-0.0039526	-0.917335	-0.917335	-1.41789	0.0157029	-0.0039526	0.0488124	0.0640508	0.0561274	0.0667059	0.0719545				0.0485133	-0.0004816	-0.0790518	0.0157029	-1.08606	-0.962531	-0.695588				-0.917335	-0.0004816	-1.22564			-1.37786	-1.37786	-0.0790517	-0.0039526	-0.0004816
AAIC		2002-12-04	820	Asian Alliance Insurance	12	791.5	98	-0.04	0.002152	-0.042153	98	5	-0.0039526	-0.917335	-0.917335	-1.41789	-0.0421525	-0.0039526	0.0488124	0.0640508	0.0561274	0.0667059	0.0719545				0.0485133	-0.0004816	-0.0790518	-0.0421525	-1.08606	-0.962531	-0.695588				-0.917335	-0.0004816	-1.28614			-1.37786	-1.37786	-0.0790517	-0.0039526	-0.0004816
AAIC		2002-12-05	821	Asian Alliance Insurance	11.5	789.7	99	-0.041667	-0.002274	-0.039393	99	5	-0.0039526	-0.917335	-0.917335	-1.41789	-0.0393926	-0.0039526	0.0488124	0.0640508	0.0561274	0.0667059	0.0719545				0.0485133	-0.0004816	-0.0790518	-0.0393926	-1.08606	-0.962531	-0.695588				-0.917335	-0.0004816	-1.18174			-1.37786	-1.37786	-0.0790517	-0.0039526	-0.0004816
AAIC		2002-12-17	822	Asian Alliance Insurance	11.25	780.4	100	-0.021739	-0.011777	-0.009963	100	5	-0.0039526	-0.917335	-0.917335	-1.41789	-0.0099625	-0.0039526	0.0488124	0.0640508	0.0561274	0.0667059	0.0719545				0.0485133	-0.0004816	-0.0790518	-0.0099625	-1.08606	-0.962531	-0.695588				-0.917335	-0.0004816	0.0255965			-1.37786	-1.37786	-0.0790517	-0.0039526	-0.0004816
AAIC		2003-01-02	823	Asian Alliance Insurance	11.25	817.3	101	0	0.047283	-0.047283	101	6	-0.0109933	-0.917335	-0.917335	-1.37793	-0.0472834	-0.0109933	0.0488124	0.106337	0.0561274	0.0667059	0.0719545				0.0567427	-0.0004778	-0.219867	-0.0472834	-1.08606	-0.962531	-0.695588				-0.917335	-0.0004778	-0.26568			-1.35303	-1.35303	-0.219866	-0.0109933	-0.0004778
AAIC		2003-01-03	824	Asian Alliance Insurance	10	812.3	102	-0.111111	-0.006118	-0.104993	102	6	-0.0109933	-0.917335	-0.917335	-1.37793	-0.104993	-0.0109933	0.0488124	0.106337	0.0561274	0.0667059	0.0719545				0.0567427	-0.0004778	-0.219867	-0.104993	-1.08606	-0.962531	-0.695588				-0.917335	-0.0004778	-0.697105			-1.35303	-1.35303	-0.219866	-0.0109933	-0.0004778
AAIC		2003-01-06	825	Asian Alliance Insurance	10	811.7	103	0	-0.000739	0.000739	103	6	-0.0109933	-0.917335	-0.917335	-1.37793	0.0007386	-0.0109933	0.0488124	0.106337	0.0561274	0.0667059	0.0719545				0.0567427	-0.0004778	-0.219867	0.0007386	-1.08606	-0.962531	-0.695588				-0.917335	-0.0004778	-0.51689			-1.35303	-1.35303	-0.219866	-0.0109933	-0.0004778
AAIC		2003-01-08	826	Asian Alliance Insurance	10	823.7	104	0	0.014784	-0.014784	104	6	-0.0109933	-0.917335	-0.917335	-1.37793	-0.0147839	-0.0109933	0.0488124	0.106337	0.0561274	0.0667059	0.0719545				0.0567427	-0.0004778	-0.219867	-0.0147839	-1.08606	-0.962531	-0.695588				-0.917335	-0.0004778	-0.963084			-1.35303	-1.35303	-0.219866	-0.0109933	-0.0004778
AAIC		2003-01-14	827	Asian Alliance Insurance	10	843.9	105	0	0.024524	-0.024524	105	6	-0.0109933	-0.917335	-0.917335	-1.37793	-0.0245235	-0.0109933	0.0488124	0.106337	0.0561274	0.0667059	0.0719545				0.0567427	-0.0004778	-0.219867	-0.0245235	-1.08606	-0.962531	-0.695588				-0.917335	-0.0004778	-0.687112			-1.35303	-1.35303	-0.219866	-0.0109933	-0.0004778
AAIC		2003-02-05	828	Asian Alliance Insurance	11	804.8	106	0.1	-0.046333	0.146333	106	6	-0.0109933	-0.917335	-0.917335	-1.37793	0.146333	-0.0109933	0.0488124	0.106337	0.0561274	0.0667059	0.0719545				0.0567427	-0.0004778	-0.219867	0.146333	-1.08606	-0.962531	-0.695588				-0.917335	-0.0004778	-0.676118			-1.35303	-1.35303	-0.219866	-0.0109933	-0.0004778
AAIC		2003-02-19	829	Asian Alliance Insurance	11	766.6	107	0	-0.047465	0.047465	107	6	-0.0109933	-0.917335	-0.917335	-1.37793	0.0474652	-0.0109933	0.0488124	0.106337	0.0561274	0.0667059	0.0719545				0.0567427	-0.0004778	-0.219867	0.0474652	-1.08606	-0.962531	-0.695588				-0.917335	-0.0004778	-1.04164			-1.35303	-1.35303	-0.219866	-0.0109933	-0.0004778
AAIC		2003-02-21	830	Asian Alliance Insurance	11.5	768.5	108	0.045454	0.002478	0.042976	108	6	-0.0109933	-0.917335	-0.917335	-1.37793	0.042976	-0.0109933	0.0488124	0.106337	0.0561274	0.0667059	0.0719545				0.0567427	-0.0004778	-0.219867	0.042976	-1.08606	-0.962531	-0.695588				-0.917335	-0.0004778	-0.406101			-1.35303	-1.35303	-0.219866	-0.0109933	-0.0004778
AAIC		2003-02-26	831	Asian Alliance Insurance	11	740.3	109	-0.043478	-0.036695	-0.006783	109	6	-0.0109933	-0.917335	-0.917335	-1.37793	-0.0067834	-0.0109933	0.0488124	0.106337	0.0561274	0.0667059	0.0719545				0.0567427	-0.0004778	-0.219867	-0.0067834	-1.08606	-0.962531	-0.695588				-0.917335	-0.0004778	-0.617954			-1.35303	-1.35303	-0.219866	-0.0109933	-0.0004778
AAIC		2003-03-03	832	Asian Alliance Insurance	11	746.1	110	0	0.007835	-0.007835	110	6	-0.0109933	-0.917335	-0.917335	-1.37793	-0.0078346	-0.0109933	0.0488124	0.106337	0.0561274	0.0667059	0.0719545				0.0567427	-0.0004778	-0.219867	-0.0078346	-1.08606	-0.962531	-0.695588				-0.917335	-0.0004778	-1.02998			-1.35303	-1.35303	-0.219866	-0.0109933	-0.0004778
AAIC		2003-03-05	833	Asian Alliance Insurance	10	741.2	111	-0.090909	-0.006567	-0.084342	111	6	-0.0109933	-0.917335	-0.917335	-1.37793	-0.0843417	-0.0109933	0.0488124	0.106337	0.0561274	0.0667059	0.0719545				0.0567427	-0.0004778	-0.219867	-0.0843417	-1.08606	-0.962531	-0.695588				-0.917335	-0.0004778	-1.21265			-1.35303	-1.35303	-0.219866	-0.0109933	-0.0004778
AAIC		2003-03-06	834	Asian Alliance Insurance	11	737.2	112	0.1	-0.005397	0.105397	112	6	-0.0109933	-0.917335	-0.917335	-1.37793	0.105397	-0.0109933	0.0488124	0.106337	0.0561274	0.0667059	0.0719545				0.0567427	-0.0004778	-0.219867	0.105397	-1.08606	-0.962531	-0.695588				-0.917335	-0.0004778	-0.625522			-1.35303	-1.35303	-0.219866	-0.0109933	-0.0004778
AAIC		2003-03-13	835	Asian Alliance Insurance	10.75	710.2	113	-0.022727	-0.036625	0.013898	113	6	-0.0109933	-0.917335	-0.917335	-1.37793	0.0138978	-0.0109933	0.0488124	0.106337	0.0561274	0.0667059	0.0719545				0.0567427	-0.0004778	-0.219867	0.0138978	-1.08606	-0.962531	-0.695588				-0.917335	-0.0004778	-0.564472			-1.35303	-1.35303	-0.219866	-0.0109933	-0.0004778
AAIC		2003-04-11	836	Asian Alliance Insurance	8	793.3	114	-0.255814	0.117009	-0.372823	114	6	-0.0109933	-0.917335	-0.917335	-1.37793	-0.372823	-0.0109933	0.0488124	0.106337	0.0561274	0.0667059	0.0719545				0.0567427	-0.0004778	-0.219867	-0.372823	-1.08606	-0.962531	-0.695588				-0.917335	-0.0004778	-0.622986			-1.35303	-1.35303	-0.219866	-0.0109933	-0.0004778
AAIC		2003-04-17	837	Asian Alliance Insurance	8	813.6	115	0	0.025589	-0.025589	115	6	-0.0109933	-0.917335	-0.917335	-1.37793	-0.0255893	-0.0109933	0.0488124	0.106337	0.0561274	0.0667059	0.0719545				0.0567427	-0.0004778	-0.219867	-0.0255893	-1.08606	-0.962531	-0.695588				-0.917335	-0.0004778	-0.570457			-1.35303	-1.35303	-0.219866	-0.0109933	-0.0004778
AAIC		2003-04-24	838	Asian Alliance Insurance	8.5	814.6	116	0.0625	0.001229	0.061271	116	6	-0.0109933	-0.917335	-0.917335	-1.37793	0.061271	-0.0109933	0.0488124	0.106337	0.0561274	0.0667059	0.0719545				0.0567427	-0.0004778	-0.219867	0.061271	-1.08606	-0.962531	-0.695588				-0.917335	-0.0004778	-0.497524			-1.35303	-1.35303	-0.219866	-0.0109933	-0.0004778
AAIC		2003-04-25	839	Asian Alliance Insurance	9.5	817.8	117	0.117647	0.003928	0.113719	117	6	-0.0109933	-0.917335	-0.917335	-1.37793	0.113719	-0.0109933	0.0488124	0.106337	0.0561274	0.0667059	0.0719545				0.0567427	-0.0004778	-0.219867	0.113719	-1.08606	-0.962531	-0.695588				-0.917335	-0.0004778	-0.368819			-1.35303	-1.35303	-0.219866	-0.0109933	-0.0004778
AAIC		2003-04-28	840	Asian Alliance Insurance	9.5	823.1	118	0	0.006481	-0.006481	118	6	-0.0109933	-0.917335	-0.917335	-1.37793	-0.0064808	-0.0109933	0.0488124	0.106337	0.0561274	0.0667059	0.0719545				0.0567427	-0.0004778	-0.219867	-0.0064808	-1.08606	-0.962531	-0.695588				-0.917335	-0.0004778	-1.19947			-1.35303	-1.35303	-0.219866	-0.0109933	-0.0004778
AAIC		2003-04-29	841	Asian Alliance Insurance	9.5	826.2	119	0	0.003766	-0.003766	119	6	-0.0109933	-0.917335	-0.917335	-1.37793	-0.0037663	-0.0109933	0.0488124	0.106337	0.0561274	0.0667059	0.0719545				0.0567427	-0.0004778	-0.219867	-0.0037663	-1.08606	-0.962531	-0.695588				-0.917335	-0.0004778	-1.35273			-1.35303	-1.35303	-0.219866	-0.0109933	-0.0004778
AAIC		2003-05-07	842	Asian Alliance Insurance	9.25	847.8	120	-0.026316	0.026144	-0.05246	120	6	-0.0109933	-0.917335	-0.917335	-1.37793	-0.0524596	-0.0109933	0.0488124	0.106337	0.0561274	0.0667059	0.0719545				0.0567427	-0.0004778	-0.219867	-0.0524596	-1.08606	-0.962531	-0.695588				-0.917335	-0.0004778	-0.506854			-1.35303	-1.35303	-0.219866	-0.0109933	-0.0004778
AAIC		2003-05-13	843	Asian Alliance Insurance	10	844.8	121	0.081081	-0.003539	0.08462	121	7	-0.0124085	-0.917335	-0.917335	1.95921	0.0846198	-0.0124085	0.0488124	0.050517	0.0561274	0.0667059					0.0641509	0.0006411	-0.248169	0.0846198	-1.08606	-0.962531					-0.917335	0.0006411	0.128225			1.80787	1.80787	-0.24817	-0.0124085	0.0006411
AAIC		2003-05-19	844	Asian Alliance Insurance	9.5	844.7	122	-0.05	-0.000118	-0.049882	122	7	-0.0124085	-0.917335	-0.917335	1.95921	-0.0498817	-0.0124085	0.0488124	0.050517	0.0561274	0.0667059					0.0641509	0.0006411	-0.248169	-0.0498817	-1.08606	-0.962531					-0.917335	0.0006411	0.487093			1.80787	1.80787	-0.24817	-0.0124085	0.0006411
AAIC		2003-05-20	845	Asian Alliance Insurance	9.25	847.6	123	-0.026316	0.003433	-0.029749	123	7	-0.0124085	-0.917335	-0.917335	1.95921	-0.0297489	-0.0124085	0.0488124	0.050517	0.0561274	0.0667059					0.0641509	0.0006411	-0.248169	-0.0297489	-1.08606	-0.962531					-0.917335	0.0006411	1.72725			1.80787	1.80787	-0.24817	-0.0124085	0.0006411
AAIC		2003-05-21	846	Asian Alliance Insurance	9	848.1	124	-0.027027	0.00059	-0.027617	124	7	-0.0124085	-0.917335	-0.917335	1.95921	-0.0276169	-0.0124085	0.0488124	0.050517	0.0561274	0.0667059					0.0641509	0.0006411	-0.248169	-0.0276169	-1.08606	-0.962531					-0.917335	0.0006411	0.572578			1.80787	1.80787	-0.24817	-0.0124085	0.0006411
AAIC		2003-05-22	847	Asian Alliance Insurance	10.25	845.3	125	0.138889	-0.003302	0.14219	125	7	-0.0124085	-0.917335	-0.917335	1.95921	0.14219	-0.0124085	0.0488124	0.050517	0.0561274	0.0667059					0.0641509	0.0006411	-0.248169	0.14219	-1.08606	-0.962531					-0.917335	0.0006411	1.68107			1.80787	1.80787	-0.24817	-0.0124085	0.0006411
AAIC		2003-05-23	848	Asian Alliance Insurance	9.5	836.4	126	-0.073171	-0.010529	-0.062642	126	7	-0.0124085	-0.917335	-0.917335	1.95921	-0.0626419	-0.0124085	0.0488124	0.050517	0.0561274	0.0667059					0.0641509	0.0006411	-0.248169	-0.0626419	-1.08606	-0.962531					-0.917335	0.0006411	0.606908			1.80787	1.80787	-0.24817	-0.0124085	0.0006411
AAIC		2003-05-26	849	Asian Alliance Insurance	9.25	835.5	127	-0.026316	-0.001076	-0.02524	127	7	-0.0124085	-0.917335	-0.917335	1.95921	-0.0252397	-0.0124085	0.0488124	0.050517	0.0561274	0.0667059					0.0641509	0.0006411	-0.248169	-0.0252397	-1.08606	-0.962531					-0.917335	0.0006411	1.75594			1.80787	1.80787	-0.24817	-0.0124085	0.0006411
AAIC		2003-05-27	850	Asian Alliance Insurance	9	840	128	-0.027027	0.005386	-0.032413	128	7	-0.0124085	-0.917335	-0.917335	1.95921	-0.032413	-0.0124085	0.0488124	0.050517	0.0561274	0.0667059					0.0641509	0.0006411	-0.248169	-0.032413	-1.08606	-0.962531					-0.917335	0.0006411	1.36991			1.80787	1.80787	-0.24817	-0.0124085	0.0006411
AAIC		2003-05-28	851	Asian Alliance Insurance	9	848.2	129	0	0.009762	-0.009762	129	7	-0.0124085	-0.917335	-0.917335	1.95921	-0.0097619	-0.0124085	0.0488124	0.050517	0.0561274	0.0667059					0.0641509	0.0006411	-0.248169	-0.0097619	-1.08606	-0.962531					-0.917335	0.0006411	1.66562			1.80787	1.80787	-0.24817	-0.0124085	0.0006411
AAIC		2003-05-29	852	Asian Alliance Insurance	9	853.7	130	0	0.006484	-0.006484	130	7	-0.0124085	-0.917335	-0.917335	1.95921	-0.0064843	-0.0124085	0.0488124	0.050517	0.0561274	0.0667059					0.0641509	0.0006411	-0.248169	-0.0064843	-1.08606	-0.962531					-0.917335	0.0006411	0.267161			1.80787	1.80787	-0.24817	-0.0124085	0.0006411
AAIC		2003-05-30	853	Asian Alliance Insurance	9	858.7	131	0	0.005857	-0.005857	131	7	-0.0124085	-0.917335	-0.917335	1.95921	-0.0058569	-0.0124085	0.0488124	0.050517	0.0561274	0.0667059					0.0641509	0.0006411	-0.248169	-0.0058569	-1.08606	-0.962531					-0.917335	0.0006411	1.68136			1.80787	1.80787	-0.24817	-0.0124085	0.0006411
AAIC		2003-06-02	854	Asian Alliance Insurance	9	854.4	132	0	-0.005008	0.005008	132	7	-0.0124085	-0.917335	-0.917335	1.95921	0.0050076	-0.0124085	0.0488124	0.050517	0.0561274	0.0667059					0.0641509	0.0006411	-0.248169	0.0050076	-1.08606	-0.962531					-0.917335	0.0006411	0.73136			1.80787	1.80787	-0.24817	-0.0124085	0.0006411
AAIC		2003-06-03	855	Asian Alliance Insurance	9	860.4	133	0	0.007023	-0.007023	133	7	-0.0124085	-0.917335	-0.917335	1.95921	-0.0070225	-0.0124085	0.0488124	0.050517	0.0561274	0.0667059					0.0641509	0.0006411	-0.248169	-0.0070225	-1.08606	-0.962531					-0.917335	0.0006411	1.80928			1.80787	1.80787	-0.24817	-0.0124085	0.0006411
AAIC		2003-06-04	856	Asian Alliance Insurance	9	877.2	134	0	0.019526	-0.019526	134	7	-0.0124085	-0.917335	-0.917335	1.95921	-0.0195258	-0.0124085	0.0488124	0.050517	0.0561274	0.0667059					0.0641509	0.0006411	-0.248169	-0.0195258	-1.08606	-0.962531					-0.917335	0.0006411	1.6883			1.80787	1.80787	-0.24817	-0.0124085	0.0006411
AAIC		2003-06-06	857	Asian Alliance Insurance	9	903.1	135	0	0.029526	-0.029526	135	7	-0.0124085	-0.917335	-0.917335	1.95921	-0.0295258	-0.0124085	0.0488124	0.050517	0.0561274	0.0667059					0.0641509	0.0006411	-0.248169	-0.0295258	-1.08606	-0.962531					-0.917335	0.0006411	0.606521			1.80787	1.80787	-0.24817	-0.0124085	0.0006411
AAIC		2003-06-09	858	Asian Alliance Insurance	8.5	915.5	136	-0.055556	0.01373	-0.069286	136	7	-0.0124085	-0.917335	-0.917335	1.95921	-0.0692861	-0.0124085	0.0488124	0.050517	0.0561274	0.0667059					0.0641509	0.0006411	-0.248169	-0.0692861	-1.08606	-0.962531					-0.917335	0.0006411	0.466192			1.80787	1.80787	-0.24817	-0.0124085	0.0006411
AAIC		2003-06-10	859	Asian Alliance Insurance	8.5	918.2	137	0	0.002949	-0.002949	137	7	-0.0124085	-0.917335	-0.917335	1.95921	-0.0029492	-0.0124085	0.0488124	0.050517	0.0561274	0.0667059					0.0641509	0.0006411	-0.248169	-0.0029492	-1.08606	-0.962531					-0.917335	0.0006411	-0.0701071			1.80787	1.80787	-0.24817	-0.0124085	0.0006411
AAIC		2003-06-11	860	Asian Alliance Insurance	8.5	906.1	138	0	-0.013178	0.013178	138	7	-0.0124085	-0.917335	-0.917335	1.95921	0.013178	-0.0124085	0.0488124	0.050517	0.0561274	0.0667059					0.0641509	0.0006411	-0.248169	0.013178	-1.08606	-0.962531					-0.917335	0.0006411	0.476864			1.80787	1.80787	-0.24817	-0.0124085	0.0006411
AAIC		2003-06-16	861	Asian Alliance Insurance	8.5	935	139	0	0.031895	-0.031895	139	7	-0.0124085	-0.917335	-0.917335	1.95921	-0.031895	-0.0124085	0.0488124	0.050517	0.0561274	0.0667059					0.0641509	0.0006411	-0.248169	-0.031895	-1.08606	-0.962531					-0.917335	0.0006411	1.70033			1.80787	1.80787	-0.24817	-0.0124085	0.0006411
AAIC		2003-06-17	862	Asian Alliance Insurance	8	957.9	140	-0.058823	0.024492	-0.083316	140	7	-0.0124085	-0.917335	-0.917335	1.95921	-0.0833156	-0.0124085	0.0488124	0.050517	0.0561274	0.0667059					0.0641509	0.0006411	-0.248169	-0.0833156	-1.08606	-0.962531					-0.917335	0.0006411	0.269014			1.80787	1.80787	-0.24817	-0.0124085	0.0006411
AAIC		2003-06-18	863	Asian Alliance Insurance	9.25	968.5	141	0.15625	0.011066	0.145184	141	8	-0.0025187	-0.917335	-0.917335	2.81212	0.145184	-0.0025187	0.0488124	0.0553977	0.0561274	0.0667059					0.0507454	0.0010159	-0.0503746	0.145184	-1.08606	-0.962531					-0.917335	0.0010159	2.52331			2.86472	2.86472	-0.0503743	-0.0025187	0.0010159
AAIC		2003-06-20	864	Asian Alliance Insurance	8.5	995	142	-0.081081	0.027362	-0.108443	142	8	-0.0025187	-0.917335	-0.917335	2.81212	-0.108443	-0.0025187	0.0488124	0.0553977	0.0561274	0.0667059					0.0507454	0.0010159	-0.0503746	-0.108443	-1.08606	-0.962531					-0.917335	0.0010159	2.80024			2.86472	2.86472	-0.0503743	-0.0025187	0.0010159
AAIC		2003-06-25	865	Asian Alliance Insurance	9	1100.1	143	0.058823	0.105628	-0.046804	143	8	-0.0025187	-0.917335	-0.917335	2.81212	-0.0468047	-0.0025187	0.0488124	0.0553977	0.0561274	0.0667059					0.0507454	0.0010159	-0.0503746	-0.0468047	-1.08606	-0.962531					-0.917335	0.0010159	0.951744			2.86472	2.86472	-0.0503743	-0.0025187	0.0010159
AAIC		2003-06-26	866	Asian Alliance Insurance	9.25	1069.9	144	0.027778	-0.027452	0.05523	144	8	-0.0025187	-0.917335	-0.917335	2.81212	0.0552298	-0.0025187	0.0488124	0.0553977	0.0561274	0.0667059					0.0507454	0.0010159	-0.0503746	0.0552298	-1.08606	-0.962531					-0.917335	0.0010159	2.82656			2.86472	2.86472	-0.0503743	-0.0025187	0.0010159
AAIC		2003-06-27	867	Asian Alliance Insurance	9	1051.4	145	-0.027027	-0.017291	-0.009736	145	8	-0.0025187	-0.917335	-0.917335	2.81212	-0.0097357	-0.0025187	0.0488124	0.0553977	0.0561274	0.0667059					0.0507454	0.0010159	-0.0503746	-0.0097357	-1.08606	-0.962531					-0.917335	0.0010159	-0.0539789			2.86472	2.86472	-0.0503743	-0.0025187	0.0010159
AAIC		2003-07-01	868	Asian Alliance Insurance	9	1035	146	0	-0.015598	0.015598	146	8	-0.0025187	-0.917335	-0.917335	2.81212	0.0155983	-0.0025187	0.0488124	0.0553977	0.0561274	0.0667059					0.0507454	0.0010159	-0.0503746	0.0155983	-1.08606	-0.962531					-0.917335	0.0010159	1.52272			2.86472	2.86472	-0.0503743	-0.0025187	0.0010159
AAIC		2003-07-02	869	Asian Alliance Insurance	9	1011.8	147	0	-0.022416	0.022416	147	8	-0.0025187	-0.917335	-0.917335	2.81212	0.0224155	-0.0025187	0.0488124	0.0553977	0.0561274	0.0667059					0.0507454	0.0010159	-0.0503746	0.0224155	-1.08606	-0.962531					-0.917335	0.0010159	-0.0967096			2.86472	2.86472	-0.0503743	-0.0025187	0.0010159
AAIC		2003-07-03	870	Asian Alliance Insurance	9	998.9	148	0	-0.012749	0.012749	148	8	-0.0025187	-0.917335	-0.917335	2.81212	0.0127495	-0.0025187	0.0488124	0.0553977	0.0561274	0.0667059					0.0507454	0.0010159	-0.0503746	0.0127495	-1.08606	-0.962531					-0.917335	0.0010159	1.20305			2.86472	2.86472	-0.0503743	-0.0025187	0.0010159
AAIC		2003-07-04	871	Asian Alliance Insurance	8.5	992.3	149	-0.055556	-0.006607	-0.048948	149	8	-0.0025187	-0.917335	-0.917335	2.81212	-0.0489483	-0.0025187	0.0488124	0.0553977	0.0561274	0.0667059					0.0507454	0.0010159	-0.0503746	-0.0489483	-1.08606	-0.962531					-0.917335	0.0010159	0.783003			2.86472	2.86472	-0.0503743	-0.0025187	0.0010159
AAIC		2003-07-08	872	Asian Alliance Insurance	8.75	963.9	150	0.029412	-0.02862	0.058032	150	8	-0.0025187	-0.917335	-0.917335	2.81212	0.0580321	-0.0025187	0.0488124	0.0553977	0.0561274	0.0667059					0.0507454	0.0010159	-0.0503746	0.0580321	-1.08606	-0.962531					-0.917335	0.0010159	2.67102			2.86472	2.86472	-0.0503743	-0.0025187	0.0010159
AAIC		2003-07-11	873	Asian Alliance Insurance	8.75	987.5	151	0	0.024484	-0.024484	151	8	-0.0025187	-0.917335	-0.917335	2.81212	-0.0244838	-0.0025187	0.0488124	0.0553977	0.0561274	0.0667059					0.0507454	0.0010159	-0.0503746	-0.0244838	-1.08606	-0.962531					-0.917335	0.0010159	2.02936			2.86472	2.86472	-0.0503743	-0.0025187	0.0010159
AAIC		2003-07-14	874	Asian Alliance Insurance	8.75	983.7	152	0	-0.003848	0.003848	152	8	-0.0025187	-0.917335	-0.917335	2.81212	0.0038481	-0.0025187	0.0488124	0.0553977	0.0561274	0.0667059					0.0507454	0.0010159	-0.0503746	0.0038481	-1.08606	-0.962531					-0.917335	0.0010159	1.64628			2.86472	2.86472	-0.0503743	-0.0025187	0.0010159
AAIC		2003-07-22	875	Asian Alliance Insurance	9	1029.5	153	0.028571	0.046559	-0.017987	153	8	-0.0025187	-0.917335	-0.917335	2.81212	-0.0179875	-0.0025187	0.0488124	0.0553977	0.0561274	0.0667059					0.0507454	0.0010159	-0.0503746	-0.0179875	-1.08606	-0.962531					-0.917335	0.0010159	0.392192			2.86472	2.86472	-0.0503743	-0.0025187	0.0010159
AAIC		2003-07-23	876	Asian Alliance Insurance	9	1024.5	154	0	-0.004857	0.004857	154	8	-0.0025187	-0.917335	-0.917335	2.81212	0.0048567	-0.0025187	0.0488124	0.0553977	0.0561274	0.0667059					0.0507454	0.0010159	-0.0503746	0.0048567	-1.08606	-0.962531					-0.917335	0.0010159	0.0333754			2.86472	2.86472	-0.0503743	-0.0025187	0.0010159
AAIC		2003-07-24	877	Asian Alliance Insurance	8.75	1026.4	155	-0.027778	0.001855	-0.029632	155	8	-0.0025187	-0.917335	-0.917335	2.81212	-0.0296324	-0.0025187	0.0488124	0.0553977	0.0561274	0.0667059					0.0507454	0.0010159	-0.0503746	-0.0296324	-1.08606	-0.962531					-0.917335	0.0010159	0.565859			2.86472	2.86472	-0.0503743	-0.0025187	0.0010159
AAIC		2003-07-30	878	Asian Alliance Insurance	9	1051.1	156	0.028571	0.024065	0.004507	156	8	-0.0025187	-0.917335	-0.917335	2.81212	0.0045068	-0.0025187	0.0488124	0.0553977	0.0561274	0.0667059					0.0507454	0.0010159	-0.0503746	0.0045068	-1.08606	-0.962531					-0.917335	0.0010159	1.19715			2.86472	2.86472	-0.0503743	-0.0025187	0.0010159
AAIC		2003-08-05	879	Asian Alliance Insurance	8.5	1041.3	157	-0.055556	-0.009324	-0.046232	157	8	-0.0025187	-0.917335	-0.917335	2.81212	-0.0462321	-0.0025187	0.0488124	0.0553977	0.0561274	0.0667059					0.0507454	0.0010159	-0.0503746	-0.0462321	-1.08606	-0.962531					-0.917335	0.0010159	1.26296			2.86472	2.86472	-0.0503743	-0.0025187	0.0010159
AAIC		2003-08-08	880	Asian Alliance Insurance	8.5	1052.1	158	0	0.010372	-0.010372	158	8	-0.0025187	-0.917335	-0.917335	2.81212	-0.0103716	-0.0025187	0.0488124	0.0553977	0.0561274	0.0667059					0.0507454	0.0010159	-0.0503746	-0.0103716	-1.08606	-0.962531					-0.917335	0.0010159	2.81207			2.86472	2.86472	-0.0503743	-0.0025187	0.0010159
AAIC		2003-08-18	881	Asian Alliance Insurance	9.25	1090.1	159	0.088235	0.036118	0.052117	159	8	-0.0025187	-0.917335	-0.917335	2.81212	0.0521171	-0.0025187	0.0488124	0.0553977	0.0561274	0.0667059					0.0507454	0.0010159	-0.0503746	0.0521171	-1.08606	-0.962531					-0.917335	0.0010159	0.591301			2.86472	2.86472	-0.0503743	-0.0025187	0.0010159
AAIC		2003-08-21	882	Asian Alliance Insurance	8.5	1091.4	160	-0.081081	0.001193	-0.082274	160	8	-0.0025187	-0.917335	-0.917335	2.81212	-0.0822737	-0.0025187	0.0488124	0.0553977	0.0561274	0.0667059					0.0507454	0.0010159	-0.0503746	-0.0822737	-1.08606	-0.962531					-0.917335	0.0010159	2.32506			2.86472	2.86472	-0.0503743	-0.0025187	0.0010159
AAIC		2003-08-22	883	Asian Alliance Insurance	9.5	1088.1	161	0.117647	-0.003024	0.120671	161	9	0.0114621	-0.917335	-0.917335	2.04772	0.120671	0.0114621	0.0488124	0.0928314	0.0561274	0.0667059					0.0446745	0.0006674	0.229242	0.120671	-1.08606	-0.962531					-0.917335	0.0006674	0.276898			1.86598	1.86598	0.229242	0.0114621	0.0006674
[truncated: 96,100 more rows]

## Sheet: 144 firm level data
Company Name	Year	No of Shares	offer price	Value Rs.	table	Industry	Offer Date	1st trade Date	gap of days	1st day closing price	IR	IR%	ASPI-OFFER DAY	ASPI -1st day	RETRUN MKT	MAAR	MAAR%	Incorp.	Age	AGE	IPOPR	IPOSIZE	Board Name	Board dummy	Privatization	Priv dummy	Date -30days	ASPI-30days	SENTI	SENTI	BHAR30	BHAR90	BHAR180	BHAR240	BHAR480	BHAR720	Volume		risk30	RISK60
[truncated: 144 more rows]
